# Supplementary material for: MyoRep: A Novel Reporter System to Detect Early Muscle Atrophy In Vitro and In Vivo
Source: J Cachexia Sarcopenia Muscle. 2026 May 12;17(3):e70296. doi: 10.1002/jcsm.70296 (PMC13167697; doi:10.1002/jcsm.70296)
Supplement: Supplementary file 1 — Data S1: Supporting information. [file JCSM-17-e70296-s011.xlsx]

## Sheet: Sheet0
Application: Tecan i-control				Tecan i-control , 2.0.10.0
Device: infinite 200				Serial number: 701000043				Serial number of connected stacker:
Firmware: V_2.11_04/08_InfiniTe (Apr 4 2008/14.37.11)				MAI, V_2.11_04/08_InfiniTe (Apr 4 2008/14.37.11)
Date:	29/03/2021
Time:	14:20:23
System				PC002636
User				MNEGRI\mbarone
Plate				Greiner 96 Flat Bottom Transparent Polystyrene Cat. No.: 655101/655161/655192 [GRE96ft.pdfx]
Plate-ID (Stacker)
Label: Label1
Mode				Absorbance
Measurement Wavelength				450	nm
Bandwidth				9	nm
Number of Flashes				1
Settle Time				0	ms
Start Time:	29/03/2021 14:20:23
	Temperature: 20 °C
<>	1	2	3	4	5	6	7	8	9	10	11	12
A	3.1623	2.8823	1.8381	0.9569	1.6643	1.8939	1.8017	1.1574	2.0651	1.025	2.1043	2.7031
B	2.7693	2.8064	1.7456	1.1921	2.0826	2.1332	1.2037	2.1141	1.8006	1.2262	2.3707	1.3075
C	2.001	2.0169	2.1982	0.6655	1.6378	2.2708	1.239	1.6909	2.7054	0.7523	2.2929	1.4536
D	1.2011	1.2084	1.8281	1.4002	0.7036	1.8197	1.9601	2.7738	1.4653	0.5877	2.3532	1.7069
E	0.5981	0.586	1.2809	1.8213	1.3091	2.657	1.8237	2.4462	1.0772	0.9854	2.46	2.2587
F	0.3277	0.317	0.8412	1.6128	1.4766	2.4323	1.2849	2.0194	1.2275	0.6821	1.9096	1.4826
G	1.9258	1.6753	1.3764	1.8374	1.7755	2.3298	1.357	2.2799	1.1113	0.624	2.6392	2.2028
H	2.2028	1.7604	1.0634	1.2629	0.8506	1.7812	0.956	1.7843	1.3427	2.8755	2.5129	1.8705			ng/mL
															2250	0.297
															640	0.723
															185	1.62
															50	2.505
End Time:	29/03/2021 14:20:38														15	2.817
															0	3.004
	3.0223
	2.78785														LOG
	2.00895														3.35218	2250
	1.20475														2.80618	640
	0.59205														2.26717	185
	0.32235														1.69897	50
															1.17609	15
				LOG	ng/mL
		PBS	835	1.86631	73.5045
		PBS	879	1.99082	97.9083
		PBS	839	1.8566	71.8781
		PBS	833	2.20559	160.542
		PBS	878	1.96016	91.2338
		PBS	888	1.7035	50.5245
		PBS	867	1.97593	94.6084
		FED	430	1.68281	48.1736
		FED	187	1.94432	87.9674
		FED	412	1.07383	11.8531
		FED	435	1.43655	27.3246
		FED	181	1.74416	55.4832
		FED	440	1.56765	36.9533
		FED	418	1.88855	77.3667
		FED	433	1.71487	51.8644
		FED	192	1.87877	75.6433
		FED	422	1.16939	14.7702
		FASTING 48H	405	2.07935	120.046
		FASTING 48H	190	2.3314	214.487
		FASTING 48H	196	2.22863	169.291
		FASTING 48H	431	2.30727	202.893
		FASTING 48H	182	2.15485	142.84
		FASTING 48H	413	2.36948	234.145
		FASTING 48H	400	2.22949	169.624
		4T1	466	2.60241	400.319
		4T1	464	2.79472	623.338
		4T1	461	2.39943	250.857
		4T1	465	2.67715	475.497
		4T1	390	2.74668	558.054
