# Supplementary material for: MyoRep: A Novel Reporter System to Detect Early Muscle Atrophy In Vitro and In Vivo
Source: J Cachexia Sarcopenia Muscle. 2026 May 12;17(3):e70296. doi: 10.1002/jcsm.70296 (PMC13167697; doi:10.1002/jcsm.70296)
Supplement: Supplementary file 2 — Data S2: Supporting information. [file JCSM-17-e70296-s010.xlsx]

## Sheet: IPO8 
																				Sample	ng	log ng			media		Valori ST
			ID	Ct	MEDIA	log ng	ng IPO8													standard #1	100	2			7.49596	1	7.56092
CL49 0 BM	20	MCG 101	1	28.3038	28.5531	-4.11587	7.65834e-05													standard #2	10	1			11.0426		7.43099
			1	28.8024																standard #3	1	0			14.668	2	10.9093
CL49 L BM	20	MCG 101	2	30.0222	30.1206	-4.57768	2.64436e-05													standard #4	0.1	-1			18.0593		11.176
			2	30.2189																standard #5	0.01	-2			21.6702	3	14.73
CL51 0 BM	20	MCG 101	3	29.4018	29.3361	-4.34655	4.50242e-05													standard #6	0.001	-3			24.8953		14.6059
			3	29.2704																standard #7	0.0001	-4			28.6135	4	18.0838
CL51 L BM	20	PBS	4	28.0261	27.9703	-3.94418	0.000113715													standard #8	1e-05	-5			16.1438		18.0349
			4	27.9146																standard #9	1e-06	-6			34.3435	5	21.6756
CL52 0 BM	20	MCG 101	5	28.3472	28.2936	-4.03942	9.13222e-05																				21.6647
			5	28.24																		2	7.49596			6	24.9385
CRE33 0 BM	20	PBS	6	28.9888	29.1978	-4.30582	4.94517e-05															1	11.0426				24.8522
			6	29.4068																		0	14.668			7	28.6013
CRE33 BIS RL BM	20	PBS	7	27.5833	27.4712	-3.79713	0.00015954															-1	18.0593				28.6258
			7	27.3592																		-2	21.6702			8	16.2106
CRE33 BIS RR BM	20	MCG 101	8	26.9084	27.4065	-3.77807	0.000166696															-3	24.8953				16.077
			8	27.9047																		-4	28.6135			9	34.432
LUC 20 RL BM	6	PBS	9	28.6205	28.7643	-4.17811	6.63581e-05						Undetermined									-5		16.1438			34.255
			9	28.9081									39.402									-6	34.3435
LUC 20 0 BM	6	MCG 101	10	28.7593	28.6702	-4.15039	7.07312e-05
			10	28.5812
LUC 23 L BM	6	MCG 101	11	29.5998	30.2464	-4.61477	2.42791e-05
			11	30.8931
LUC 23 R BM	6	MCG 101	12	29.3811	29.3437	-4.34881	4.47914e-05
			12	29.3063
LUC 20 R BM	6	MCG 101	13	29.7617	30.3559	-4.64701	2.25419e-05
			13	30.9501
LUC 20 L BM	6	PBS	14	29.2107	29.1412	-4.28913	5.13894e-05
			14	29.0716
LUC 23 0 BM	6	PBS	15	28.6544	28.5734	-4.12185	7.55347e-05
			15	28.4924
LUC 20 0 TAR	6	MCG 101	16	30.2341	29.7471	-4.46767	3.40671e-05
			16	29.2602
LUC 20 R TAR	6	MCG 101	17	29.7192	29.5128	-4.39862	3.99374e-05
			17	29.3064
LUC 20 L TAR	6	PBS	18	27.9002	27.9583	-3.94063	0.00011465
			18	28.0163
LUC 20 RL TAR	6	PBS	19	28.1204	27.9801	-3.94705	0.000112967
			19	27.8398
LUC 23 0 TAR	6	PBS	20	28.7324	28.7034	-4.16016	6.91569e-05
			20	28.6745
LUC 23 R TAR	6	MCG 101	21	30.0355	30.1979	-4.60046	2.50925e-05
			21	30.3603
LUC 23 L TAR	6	MCG 101	22	28.2619	28.2285	-4.02024	9.54473e-05
			22	28.195
NAP	LPL

## Sheet: murf1
																				Sample	ng	log ng			media		Valori ST
			ID	Ct	MEDIA	log ng	ng murf	ng IPO8	rapporto											standard #1	100	2			6.86308	1	6.79939
CL49 0 BM	20	MCG 101	1	20.1552	20.0882	-1.86506	0.0136439	7.65834e-05	178.157											standard #2	10	1			10.4458		6.92676
			1	20.0211																standard #3	1	0			13.6731	2	10.619
CL49 L BM	20	MCG 101	2	21.0238	21.4534	-2.26813	0.00539354	2.64436e-05	203.963											standard #4	0.1	-1			17.2273		10.2725
			2	21.8829																standard #5	0.01	-2			20.5657	3	13.7158
CL51 0 BM	20	MCG 101	3	19.9959	19.855	-1.79623	0.015987	4.50242e-05	355.075											standard #6	0.001	-3			24.1149		13.6303
			3	19.7141																standard #7	0.0001	-4			27.5598	4	17.2518
CL51 L BM	20	PBS	4	22.4301	22.213	-2.49239	0.00321818	0.000113715	28.3003											standard #8	1e-05	-5			30.4882		17.2028
			4	21.9959																standard #9	1e-06	-6			33.9728	5	20.4896
CL52 0 BM	20	MCG 101	5	20.5716	20.4846	-1.98209	0.0104209	9.13222e-05	114.112																		20.6419
			5	20.3975																		2	6.86308			6	24.2292
CRE33 0 BM	20	PBS	6	23.8712	23.5957	-2.90063	0.00125711	4.94517e-05	25.4211													1	10.4458				24.0006
			6	23.3202																		0	13.6731			7	27.7102
CRE33 BIS RL BM	20	PBS	7	23.1398	22.9706	-2.71608	0.00192273	0.00015954	12.0517													-1	17.2273				27.4095
			7	22.8015																		-2	20.5657			8	30.6471
CRE33 BIS RR BM	20	MCG 101	8	22.2054	22.303	-2.51897	0.00302711	0.000166696	18.1594													-3	24.1149				30.3292
			8	22.4007																		-4	27.5598			9	34.456
LUC 20 RL BM	6	PBS	9	22.8702	23.0588	-2.74211	0.0018109	6.63581e-05	27.2898				Undetermined									-5	30.4882				33.4896
			9	23.2474									39.402									-6	33.9728
LUC 20 0 BM	6	MCG 101	10	22.9644	22.7563	-2.6528	0.00222434	7.07312e-05	31.4477
			10	22.5482
LUC 23 L BM	6	MCG 101	11	22.4395	22.2025	-2.48931	0.00324108	2.42791e-05	133.493
			11	21.9656
LUC 23 R BM	6	MCG 101	12	23.5517	23.6462	-2.91552	0.00121473	4.47914e-05	27.1197
			12	23.7406
LUC 20 R BM	6	MCG 101	13	24.6032	24.6436	-3.21001	0.000616579	2.25419e-05	27.3525
			13	24.6841
LUC 20 L BM	6	PBS	14	24.6029	24.5968	-3.19618	0.00063653	5.13894e-05	12.3864
			14	24.5907
LUC 23 0 BM	6	PBS	15	21.5551	21.7223	-2.34751	0.00449248	7.55347e-05	59.4757
			15	21.8894
LUC 20 0 TAR	6	MCG 101	16	23.2734	23.6879	-2.92784	0.00118077	3.40671e-05	34.6601
			16	24.1024
LUC 20 R TAR	6	MCG 101	17	22.8953	22.5177	-2.58237	0.00261596	3.99374e-05	65.5014
			17	22.1402
LUC 20 L TAR	6	PBS	18	22.0052	22.4905	-2.57434	0.00266477	0.00011465	23.2427
			18	22.9759
LUC 20 RL TAR	6	PBS	19	21.5382	21.5501	-2.2967	0.00505011	0.000112967	44.7042
			19	21.5621
LUC 23 0 TAR	6	PBS	20	23.1478	22.9035	-2.69625	0.00201258	6.91569e-05	29.1016
			20	22.6591
LUC 23 R TAR	6	MCG 101	21	23.9407	23.9589	-3.00787	0.000982051	2.50925e-05	39.1372
			21	23.9772
LUC 23 L TAR	6	MCG 101	22	22.6511	22.4541	-2.56358	0.00273164	9.54473e-05	28.6194
			22	22.2571
NAP	LPL

## Sheet: NORMALIZATION
	TA 6 days						BM 6 days					TA 20 days					BM 20 days
	PBS	MCG101				PBS	MCG101				PBS	MCG101				PBS	MCG101
	23.2427	34.6601				27.2898	31.4477				0.468706	5.10746				28.3003	178.157
	44.7042	65.5014				12.3864					2.51356	13.2059				25.4211	203.963
	29.1016	39.1372				59.4757	27.1197				1.19983	4.83				12.0517	355.075
		28.6194					27.3525										114.112
	32.3495					33.0506					1.39403					21.9244
	0.718487	1.07143				0.825697	0.951502				0.336224	3.66381				1.29082	8.12598
	1.38191	2.02481				0.374771					1.80309	9.4732				1.15949	9.30305
	0.8996	1.20982				1.79953	0.82055				0.860689	3.46478				0.549695	16.1955
		0.884692					0.827595										5.20478
