# Supplementary material for: MyoRep: A Novel Reporter System to Detect Early Muscle Atrophy In Vitro and In Vivo
Source: J Cachexia Sarcopenia Muscle. 2026 May 12;17(3):e70296. doi: 10.1002/jcsm.70296 (PMC13167697; doi:10.1002/jcsm.70296)
Supplement: Supplementary file 3 — Data S3: Supporting information. [file JCSM-17-e70296-s008.xlsx]

## Sheet: IPO8 
																			Sample	ng	log ng			media		Valori ST
		ID	Ct	MEDIA	log ng	ng IPO8													standard #1	100	2			8.71213	1	8.87472
APCMIN	F	1	28.5051	28.4297	-3.98448	0.000103639													standard #2	10	1			11.9442		8.54954
APCMIN	F	1	28.3543																standard #3	1	0			15.5272	2	11.9401
APCMIN	F	2	29.4952	29.5654	-4.33378	4.63682e-05													standard #4	0.1	-1			19.0425		11.9484
APCMIN	F	2	29.6356																standard #5	0.01	-2			22.1883	3	15.4903
APCMIN	F	3	29.6723	29.1001	-4.19066	6.44669e-05													standard #6	0.001	-3			25.6709		15.5641
APCMIN	F	3	28.5279																standard #7	0.0001	-4			28.9476	4	18.997
APCMIN	F	4	30.1343	29.4178	-4.28837	5.14788e-05													standard #8	1e-05	-5			30.7853		19.088
APCMIN	F	4	28.7012																standard #9	1e-06	-6			31.2383	5	22.1424
APCMIN	F	5	28.8634	28.8351	-4.10917	7.7773e-05																				22.2341
APCMIN	F	5	28.8069																		2	8.71213			6	25.5785
APCMIN	F	6	29.7736	28.9883	-4.15627	6.97803e-05															1	11.9442				25.7632
APCMIN	F	6	28.2029																		0	15.5272			7	28.877
APCMIN	F	7	27.7535	27.674	-3.75203	0.000176997															-1	19.0425				29.0183
APCMIN	F	7	27.5945																		-2	22.1883			8	30.8943
APCMIN	F	8	28.6884	28.7565	-4.08498	8.22285e-05															-3	25.6709				30.6764
APCMIN	F	8	28.8246																		-4	28.9476			9	31.4072
APCMIN	F	9	29.3291	29.461	-4.30165	4.99283e-05						31.1976									-5	30.7853				31.0694
APCMIN	F	9	29.5929									30.7433									-6	31.2383
APCMIN	F	10	29.0743	28.9584	-4.14707	7.12733e-05
APCMIN	F	10	28.8424
WT	F	11	28.2076	28.3124	-3.9484	0.000112615
WT	F	11	28.4173						0.000112615	0.000103639	9.26422e-05	9.74829e-05
APCMIN	F	12	29.1176	29.0611	-4.17867	6.62712e-05			6.34585e-05	4.63682e-05	0.00010133	7.07261e-05
APCMIN	F	12	29.0047						2.21827e-05	6.44669e-05	0.000111428	5.13343e-05
WT	F	13	29.0438	29.1224	-4.19751	6.34585e-05			0.000125197	5.14788e-05	0.000221952	0.000121194
WT	F	13	29.2009						9.43192e-05	7.7773e-05	2.13403e-05	0.000138057
WT	F	14	29.9085	30.6065	-4.65398	2.21827e-05			9.93893e-05	6.97803e-05	8.35354e-05	5.79282e-05
WT	F	14	31.3045						0.000106275	0.000176997	0.000123624	7.35954e-05
WT	F	15	28.1383	28.1629	-3.90241	0.000125197			0.000108071	8.22285e-05	7.87441e-05	9.94163e-05
WT	F	15	28.1875							4.99283e-05		0.000101502
WT	F	16	28.5542	28.5628	-4.0254	9.43192e-05				7.12733e-05
WT	F	16	28.5713							6.62712e-05
WT	F	17	28.5191	28.4888	-4.00266	9.93893e-05
WT	F	17	28.4586						9.14385e-05	7.82004e-05	0.000104325	9.01374e-05
WT	F	18	28.3226	28.3943	-3.97357	0.000106275
WT	F	18	28.4659
WT	F	19	28.3805	28.3706	-3.96629	0.000108071
WT	F	19	28.3607
APCMIN	M	20	28.6126	28.5162	-4.01107	9.74829e-05
APCMIN	M	20	28.4198
APCMIN	M	21	29.0249	28.9693	-4.15042	7.07261e-05
APCMIN	M	21	28.9136
APCMIN	M	22	29.471	29.4218	-4.28959	5.13343e-05
APCMIN	M	22	29.3725
APCMIN	M	24	28.2667	28.2088	-3.91652	0.000121194
APCMIN	M	24	28.1509
APCMIN	M	25	28.0565	28.0248	-3.85994	0.000138057
APCMIN	M	25	27.9931
APCMIN	M	26	29.1907	29.2511	-4.23711	5.79282e-05
APCMIN	M	26	29.3116
APCMIN	M	27	28.9037	28.9131	-4.13315	7.35954e-05
APCMIN	M	27	28.9226
APCMIN	M	28	28.5139	28.4885	-4.00254	9.94163e-05
APCMIN	M	28	28.463
APCMIN	M	29	28.5529	28.4591	-3.99352	0.000101502
APCMIN	M	29	28.3654
WT	M	30	28.6277	28.5881	-4.03319	9.26422e-05
WT	M	30	28.5485
WT	M	31	28.4257	28.4615	-3.99426	0.00010133
WT	M	31	28.4974
WT	M	32	28.5259	28.3274	-3.953	0.000111428
WT	M	32	28.1289
WT	M	33	27.2936	27.3544	-3.65374	0.000221952
WT	M	33	27.4152
WT	M	34	30.6308	30.6612	-4.6708	2.13403e-05
WT	M	34	30.6915
WT	M	35	28.7189	28.7342	-4.07813	8.35354e-05
WT	M	35	28.7495
WT	M	36	28.1811	28.1807	-3.9079	0.000123624
WT	M	36	28.1804
WT	M	37	28.9325	28.8176	-4.10378	7.87441e-05
WT	M	37	28.7027
Well	Sample Name	Ct
1	A1	28.5051
2	A2	28.3543
3	A3	11.9401
4	A4	11.9484
5	A5	15.4903
6	A6	15.5641
7	A7	18.997
8	A8	19.088
9	A9	22.1424
10	A10	22.2341
11	A11	25.5785
12	A12	25.7632
13	B1	28.877
14	B2	29.0183
15	B3	30.8943
16	B4	30.6764
17	B5	31.4072
18	B6	31.0694
19	B7	31.1976
20	B8	30.7433
21	B9	8.87472
22	B10	8.54954
23	B11	29.4952
24	B12	29.6356
25	C1	29.6723
26	C2	28.5279
27	C3	30.1343
28	C4	28.7012
29	C5	28.8634
30	C6	28.8069
31	C7	29.7736
32	C8	28.2029
33	C9	27.7535
34	C10	27.5945
35	C11	28.6884
36	C12	28.8246
37	D1	29.3291
38	D2	29.5929
39	D3	29.0743
40	D4	28.8424
41	D5	28.2076
42	D6	28.4173
43	D7	29.1176
44	D8	29.0047
45	D9	29.0438
46	D10	29.2009
47	D11	29.9085
48	D12	31.3045
49	E1	28.1383
50	E2	28.1875
51	E3	28.5542
52	E4	28.5713
53	E5	28.5191
54	E6	28.4586
55	E7	28.3226
56	E8	28.4659
57	E9	28.3805
58	E10	28.3607
59	E11	28.6126
60	E12	28.4198
61	F1	29.0249
62	F2	28.9136
63	F3	29.471
64	F4	29.3725
65	F5	31.3142
66	F6	31.3687
67	F7	28.2667
68	F8	28.1509
69	F9	28.0565
70	F10	27.9931
71	F11	29.1907
72	F12	29.3116
73	G1	28.9037
74	G2	28.9226
75	G3	28.5139
76	G4	28.463
77	G5	28.5529
78	G6	28.3654
79	G7	28.6277
80	G8	28.5485
81	G9	28.4257
82	G10	28.4974
83	G11	28.5259
84	G12	28.1289
85	H1	27.2936
86	H2	27.4152
87	H3	30.6308
88	H4	30.6915
89	H5	28.7189
90	H6	28.7495
91	H7	28.1811
92	H8	28.1804
93	H9	28.9325
94	H10	28.7027
95	H11	Undetermined
96	H12	Undetermined
R^2
Slope
Y-Intercept
NAP	LPL

## Sheet: Musclin
																								Sample	ng	log ng			media		Valori ST
				ID	Ct	MEDIA	log ng	ng Musclin	ng IPO8															standard #1	100	2			#DIV/0!	1	Undetermined
		APCMIN	F	1	23.5692	23.7	-4.66046	2.18546e-05	0.000103639	0.210873														standard #2	10	1			5.66529		Undetermined
		APCMIN	F	1	23.8309																			standard #3	1	0			8.67504	2	5.58995
		APCMIN	F	2	25.1235	25.143	-5.12073	7.57295e-06	4.63682e-05	0.163322														standard #4	0.1	-1			12.3921		5.74063
		APCMIN	F	2	25.1625																			standard #5	0.01	-2			15.532	3	8.71093
		APCMIN	F	3	23.3384	23.1051	-4.47068	3.38317e-05	6.44669e-05	0.524791														standard #6	0.001	-3			18.8564		8.63916
		APCMIN	F	3	22.8718																			standard #7	0.0001	-4			22.3887	4	12.4468
		APCMIN	F	4	24.8654	25.1072	-5.10931	7.77487e-06	5.14788e-05	0.151031														standard #8	1e-05	-5			25.1438		12.3374
		APCMIN	F	4	25.349																			standard #9	1e-06	-6			26.7624	5	15.4561
		APCMIN	F	5	24.6133	24.7036	-4.98057	1.04576e-05	7.7773e-05	0.134463																					15.6078
		APCMIN	F	5	24.7938																					2	#DIV/0!			6	18.891
		APCMIN	F	6	23.4091	23.8105	-4.6957	2.01514e-05	6.97803e-05	0.288783																1	5.66529				18.8218
		APCMIN	F	6	24.2119																					0	8.67504			7	22.2499
		APCMIN	F	7	23.7298	23.6198	-4.63488	2.31804e-05	0.000176997	0.130965																-1	12.3921				22.5276
		APCMIN	F	7	23.5098																					-2	15.532			8	25.1438
		APCMIN	F	8	23.7845	23.8909	-4.72135	1.89956e-05	8.22285e-05	0.23101																-3	18.8564				25.0534
		APCMIN	F	8	23.9973																					-4	22.3887			9	26.7976
		APCMIN	F	9	23.8741	24.0469	-4.7711	1.69396e-05	4.99283e-05	0.339279						blk	26.428									-5	25.1438				26.7271
		APCMIN	F	9	24.2196												27.137									-6	26.7624
		APCMIN	F	10	23.4912	23.5449	-4.61098	2.44919e-05	7.12733e-05	0.343634
		APCMIN	F	10	23.5987
		WT	F	11	25.2144	24.7971	-5.01039	9.76359e-06	0.000112615	0.0866986
		WT	F	11	24.3798
		APCMIN	F	12	24.4514	24.4985	-4.91516	1.21575e-05	6.62712e-05	0.183451
		APCMIN	F	12	24.5456
		WT	F	13	22.613	22.607	-4.31182	4.87733e-05	6.34585e-05	0.768586
		WT	F	13	22.6011
		WT	F	14	25.0033	25.149	-5.12264	7.53976e-06	2.21827e-05	0.339893
		WT	F	14	25.2947
		WT	F	15	23.897	23.9903	-4.75306	1.76579e-05	0.000125197	0.141041
		WT	F	15	24.0837
		WT	F	16	23.9062	24.0636	-4.77643	1.67328e-05	9.43192e-05	0.177406
		WT	F	16	24.2211
		WT	F	17	23.5632	23.5279	-4.60554	2.48002e-05	9.93893e-05	0.249526
		WT	F	17	23.4926
		WT	F	18	23.3085	23.2616	-4.52061	3.01574e-05	0.000106275	0.283766
		WT	F	18	23.2147
		WT	F	19	23.1493	23.3871	-4.56063	2.75027e-05	0.000108071	0.254488
		WT	F	19	23.6248
		APCMIN	M	20	25.4337	25.7367	-5.3101	4.89662e-06	9.74829e-05	0.0502306
		APCMIN	M	20	26.0397
		APCMIN	M	21	24.3946	24.5717	-4.9385	1.15214e-05	7.07261e-05	0.162901
		APCMIN	M	21	24.7487
		APCMIN	M	22	27.0383	27.1512	-5.76132	1.73253e-06	5.13343e-05	0.03375
		APCMIN	M	22	27.2641
		APCMIN	M	24	24.5241	24.5094	-4.91863	1.20607e-05	0.000121194	0.0995156
		APCMIN	M	24	24.4947
		APCMIN	M	25	24.0728	24.0907	-4.78507	1.64033e-05	0.000138057	0.118815
		APCMIN	M	25	24.1086
		APCMIN	M	26	22.2471	22.3504	-4.22996	5.88902e-05	5.79282e-05	1.01661
		APCMIN	M	26	22.4537
		APCMIN	M	27	26.1116	25.9988	-5.3937	4.03921e-06	7.35954e-05	0.054884
		APCMIN	M	27	25.886
		APCMIN	M	28	24.2903	24.0039	-4.75738	1.74831e-05	9.94163e-05	0.175857
		APCMIN	M	28	23.7175
		APCMIN	M	29	23.7428	23.6088	-4.63137	2.33687e-05	0.000101502	0.230228
		APCMIN	M	29	23.4748
		WT	M	30	23.8508	24.1402	-4.80086	1.58177e-05	9.26422e-05	0.17074
		WT	M	30	24.4296
		WT	M	31	22.8292	22.9074	-4.40762	3.91182e-05	0.00010133	0.386047
		WT	M	31	22.9856
		WT	M	32	22.9956	22.9696	-4.42746	3.73713e-05	0.000111428	0.335385
		WT	M	32	22.9436
		WT	M	33	22.5687	22.565	-4.29841	5.0303e-05	0.000221952	0.22664
		WT	M	33	22.5613
		WT	M	34	25.245	25.2278	-5.14779	7.11562e-06	2.13403e-05	0.333435
		WT	M	34	25.2106
		WT	M	35	22.8759	22.8369	-4.38515	4.11955e-05	8.35354e-05	0.49315
		WT	M	35	22.798
		WT	M	36	24.6207	24.4743	-4.90743	1.23756e-05	0.000123624	0.100106
		WT	M	36	24.3279
		WT	M	37	23.4195	23.7522	-4.6771	2.10328e-05	7.87441e-05	0.267103
		WT	M	37	24.0849
Well	Sample Name	Ct
1	A1	Undetermined
2	A2	Undetermined
3	A3	5.58995
4	A4	5.74063
5	A5	8.71093
6	A6	8.63916
7	A7	12.4468
8	A8	12.3374
9	A9	15.4561
10	A10	15.6078
11	A11	18.891
12	A12	18.8218
13	B1	22.2499
14	B2	22.5276
15	B3	25.1438
16	B4	25.0534
17	B5	26.7976
18	B6	26.7271
19	B7	26.428
20	B8	27.137
21	B9	23.5692
22	B10	23.8309
23	B11	25.1235
24	B12	25.1625
25	C1	23.3384
26	C2	22.8718
27	C3	24.8654
28	C4	25.349
29	C5	24.6133
30	C6	24.7938
31	C7	23.4091
32	C8	24.2119
33	C9	23.7298
34	C10	23.5098
35	C11	23.7845
36	C12	23.9973
37	D1	23.8741
38	D2	24.2196
39	D3	23.4912
40	D4	23.5987
41	D5	25.2144
42	D6	24.3798
43	D7	24.4514
44	D8	24.5456
45	D9	22.613
46	D10	22.6011
47	D11	25.0033
48	D12	25.2947
49	E1	23.897
50	E2	24.0837
51	E3	23.9062
52	E4	24.2211
53	E5	23.5632
54	E6	23.4926
55	E7	23.3085
56	E8	23.2147
57	E9	23.1493
58	E10	23.6248
59	E11	25.4337
60	E12	26.0397
61	F1	24.3946
62	F2	24.7487
63	F3	27.0383
64	F4	27.2641
65	F5	27.5561
66	F6	27.6244
67	F7	24.5241
68	F8	24.4947
69	F9	24.0728
70	F10	24.1086
71	F11	22.2471
72	F12	22.4537
73	G1	26.1116
74	G2	25.886
75	G3	24.2903
76	G4	23.7175
77	G5	23.7428
78	G6	23.4748
79	G7	23.8508
80	G8	24.4296
81	G9	22.8292
82	G10	22.9856
83	G11	22.9956
84	G12	22.9436
85	H1	22.5687
86	H2	22.5613
87	H3	25.245
88	H4	25.2106
89	H5	22.8759
90	H6	22.798
91	H7	24.6207
92	H8	24.3279
93	H9	23.4195
94	H10	24.0849
95	H11	15.4729
96	H12	Undetermined
R^2
Slope
Y-Intercept
NAP	LPL
