# Supplementary material for: MyoRep: A Novel Reporter System to Detect Early Muscle Atrophy In Vitro and In Vivo
Source: J Cachexia Sarcopenia Muscle. 2026 May 12;17(3):e70296. doi: 10.1002/jcsm.70296 (PMC13167697; doi:10.1002/jcsm.70296)
Supplement: Supplementary file 4 — Data S4: Supporting information. [file JCSM-17-e70296-s003.xlsx]

## Sheet: Foglio1
	WT	ApcMin/+	ApcMin/+ + Musclin AAV9
	17.6463	947.357	23.7477
	15.8234	59.6969	29.4541
	64.7987	555.779	59.4535
		649.523	92.4218
		43.5051	156.644
