# Supplementary material for: MyoRep: A Novel Reporter System to Detect Early Muscle Atrophy In Vitro and In Vivo
Source: J Cachexia Sarcopenia Muscle. 2026 May 12;17(3):e70296. doi: 10.1002/jcsm.70296 (PMC13167697; doi:10.1002/jcsm.70296)
Supplement: Supplementary file 5 — Data S5: Supporting information. [file JCSM-17-e70296-s004.xlsx]

## Sheet: AMP
										6.33743
					AMPI	MEDIA	TBP	MEDIA hk	AMPI-TBP	DCt	2^(- Δct)							1	A2 TAL	PBS GREDEL
				1		24.6304	24.6	24.521	0.10939	-6.22804	74.9598	PBS GREDEL						2	C2 TAL	PBS GREDEL
				1	24.6304		24.442											3	C3 TAL	PBS GREDEL
				2	26.4352	26.2002	24.9032	24.9149	1.2853	-5.05213	33.1775							4	D2 TAR	PBS GREDEL
				2	25.9653		24.9267											5	E3 TAR	PBS GREDEL
				3	24.0201	23.9954	25.9698	26.0173	-2.02192	-8.35936	328.411							6	F 0 TAL	MCG101 GREDEL
				3	23.9707		26.0649											7	F1 TAL	MCG101 GREDEL
				4	28.9811	29.2154	24.2203	24.2656	4.94987	-1.38757	2.61637							8	G0 TAR	MCG101 GREDEL
				4	29.4497		24.3108											9	G2 TAR	MCG101 GREDEL
				5	24.9302	24.881	25.734	25.6834	-0.802377	-7.13981	141.025							10	A2 TAR	PBS TWIST
				5	24.8319		25.6328											11	C2 TAR	PBS TWIST
				6	23.6469	23.6237	25.2895	25.3274	-1.70375	-8.04119	263.414	MCG101 GREDEL						12	C3 TAR	PBS TWIST
				6	23.6005		25.3654											13	D2 TAL	PBS TWIST
				7	23.7715	23.7686	24.6015	24.6553	-0.886736	-7.22417	149.518							14	E3 TAL	PBS TWIST
				7	23.7657		24.7092											15	F0 TAR	MCG101 TWIST
				8	24.2569	24.2775	25.9397	25.7721	-1.49459	-7.83202	227.863							16	F1 TAR	MCG101 TWIST
				8	24.2982		25.6046											17	G0 TAL	MCG101 TWIST
				9	24.4753	24.3932	24.7218	24.5832	-0.190025	-6.52746	92.2489							18	G2 TAL	MCG101 TWIST
				9	24.3111		24.4447											19	CL 36 L TAR	MYOREP
				10	29.8645	29.879	24.7322	24.6932	5.1858	-1.15163	2.22165	PBS TWIST						20	CL 35 L TAR	MYOREP
				10	29.8935		24.6542											21	CL 34 0 TAR	MYOREP
				11	26.3041	26.2243	26.0319	25.9798	0.244557	-6.09288	68.2557							22	M1 0 TAR	CTRL
				11	26.1446		25.9276											23	M1 0 TAL	CTRL
				12	27.0636	27.007	25.5421	25.5355	1.47143	-4.86601	29.1618							24	M1 1 TAL	CTRL
				12	26.9504		25.529
				13	26.0175	26.0231	24.7014	24.7428	1.28026	-5.05718	33.2937
				13	26.0286		24.7842
				14	23.8788	23.8475	26.0113	26.1194	-2.27189	-8.60932	390.54
				14	23.8162		26.2275
				15	27.3896	26.8034	24.1561	24.1402	2.66324	-3.6742	12.7657	MCG101 TWIST
				15	26.2173		24.1242
				16	23.3334	23.3647	24.4603	24.3502	-0.98552	-7.32295	160.114
				16	23.396		24.2401
				17	24.7632	24.7258	23.9722	23.978	0.747719	-5.58972	48.1584
				17	24.6883		23.9838
				18	23.9939	23.9791	24.9641	25.0215	-1.04235	-7.37979	166.547
				18	23.9643		25.0788
				19	32.8907	33.1505	25.6463	25.6575	7.49301	1.15558	0.448886	MYOREP
				19	33.4103		25.6686
				20	32.9201	33.1278	25.1756	25.2168	7.91101	1.57358	0.335974
				20	33.3355		25.258
				21	33.8836	34.1583	25.1168	25.1766	8.98171	2.64427	0.159954
				21	34.4331		25.2365
				22	31.2941	31.3563	26.0516	26.0345	5.32179	-1.01564	2.0218	CTRL NON MYOREP
				22	31.4186		26.0174
				23	30.9701	30.9807		27.2886	3.69211	-2.64533	6.25637
				23	30.9913		27.2886
				24	31.4419	31.7905	27.1924	27.1656	4.62497	-1.71246	3.27719
				24	32.1392		27.1387

## Sheet: LUC2
										4.33708
					LUC2	MEDIA	TBP	MEDIA hk	LUC2-TBP	DCt	2^(- Δct)							1	A2 TAL	PBS GREDEL
				1		24.6889	24.6	24.521	0.167862	-4.16922	17.9912	PBS GREDEL						2	C2 TAL	PBS GREDEL
				1	24.6889		24.442											3	C3 TAL	PBS GREDEL
				2	25.9905	26.2086	24.9032	24.9149	1.29368	-3.04341	8.24435							4	D2 TAR	PBS GREDEL
				2	26.4267		24.9267											5	E3 TAR	PBS GREDEL
				3	23.8714	24.227	25.9698	26.0173	-1.79032	-6.1274	69.9088							6	F 0 TAL	MCG101 GREDEL
				3	24.5825		26.0649											7	F1 TAL	MCG101 GREDEL
				4	28.9781	29.066	24.2203	24.2656	4.80041	0.46333	0.72531							8	G0 TAR	MCG101 GREDEL
				4	29.1538		24.3108											9	G2 TAR	MCG101 GREDEL
				5	24.8301	24.7313	25.734	25.6834	-0.952113	-5.2892	39.1027							10	A2 TAR	PBS TWIST
				5	24.6325		25.6328											11	C2 TAR	PBS TWIST
				6	23.1391	23.2489	25.2895	25.3274	-2.07859	-6.41568	85.3711	MCG101 GREDEL						12	C3 TAR	PBS TWIST
				6	23.3587		25.3654											13	D2 TAL	PBS TWIST
				7	23.6764	23.6692	24.6015	24.6553	-0.986113	-5.3232	40.0352							14	E3 TAL	PBS TWIST
				7	23.6621		24.7092											15	F0 TAR	MCG101 TWIST
				8	24.2779	24.3038	25.9397	25.7721	-1.46829	-5.80538	55.9232							16	F1 TAR	MCG101 TWIST
				8	24.3298		25.6046											17	G0 TAL	MCG101 TWIST
				9	24.7844	24.4471	24.7218	24.5832	-0.136147	-4.47323	22.2114							18	G2 TAL	MCG101 TWIST
				9	24.1097		24.4447											19	CL 36 L TAR	MYOREP
				10	29.8159	29.721	24.7322	24.6932	5.02785	0.690764	0.619526	PBS TWIST						20	CL 35 L TAR	MYOREP
				10	29.6262		24.6542											21	CL 34 0 TAR	MYOREP
				11	25.6061	25.6965	26.0319	25.9798	-0.283233	-4.62032	24.5954							22	M1 0 TAR	CTRL
				11	25.787		25.9276											23	M1 0 TAL	CTRL
				12	26.973	27.094	25.5421	25.5355	1.55846	-2.77862	6.86196							24	M1 1 TAL	CTRL
				12	27.215		25.529
				13	25.8661	25.8926	24.7014	24.7428	1.14979	-3.1873	9.10903
				13	25.9191		24.7842
				14	23.5714	23.5786	26.0113	26.1194	-2.54077	-6.87785	117.609
				14	23.5859		26.2275
				15	26.3531	26.343	24.1561	24.1402	2.20285	-2.13423	4.39003	MCG101 TWIST
				15	26.333		24.1242
				16	23.132	23.1368	24.4603	24.3502	-1.21338	-5.55046	46.8658
				16	23.1417		24.2401
				17	24.5281	24.5409	23.9722	23.978	0.562819	-3.77426	13.6825
				17	24.5536		23.9838
				18	23.7386	23.7536	24.9641	25.0215	-1.26788	-5.60496	48.67
				18	23.7686		25.0788
				19	26.9719	27.1533	25.6463	25.6575	1.49583	-2.84126	7.16644	MYOREP
				19	27.3347		25.6686
				20	26.9278	26.9493	25.1756	25.2168	1.73252	-2.60457	6.08209
				20	26.9709		25.258
				21	27.8897	27.844	25.1168	25.1766	2.66736	-1.66972	3.18153
				21	27.7983		25.2365
				22	31.1795	31.2698	26.0516	26.0345	5.23529	0.898205	0.536554	CTRL NON MYOREP
				22	31.3602		26.0174
				23	30.8528	30.8049		27.2886	3.51628	-0.820804	1.76639
				23	30.757		27.2886
				24	31.1508	31.4252	27.1924	27.1656	4.25968	-0.0774012	1.05512
				24	31.6996		27.1387
