# Supplementary material for: MyoRep: A Novel Reporter System to Detect Early Muscle Atrophy In Vitro and In Vivo
Source: J Cachexia Sarcopenia Muscle. 2026 May 12;17(3):e70296. doi: 10.1002/jcsm.70296 (PMC13167697; doi:10.1002/jcsm.70296)
Supplement: Supplementary file 6 — Data S6: Supporting information. [file JCSM-17-e70296-s007.xlsx]

## Sheet: Sheet0
Application: Tecan i-control				Tecan i-control , 2.0.10.0
Device: infinite 200				Serial number: 701000043				Serial number of connected stacker:											ABS	ABS - BL	ng/mL	x10 diluit
Firmware: V_2.11_04/08_InfiniTe (Apr 4 2008/14.37.11)				MAI, V_2.11_04/08_InfiniTe (Apr 4 2008/14.37.11)													M WT	27 0	0.9975	0.4903	139.524	1395.24
																		27 R	1.5383	1.0311	273.582	2735.82
Date:	2022-05-10																	317	2.3248	1.8176	460.631	4606.31
Time:	17:36:39																	328	1.7312	1.224	319.496	3194.96
																		329	1.6555	1.1483	301.534	3015.34
																		5 L	3.8498	3.3426	999.324	9993.24
System				PC002636														5 LR	2.229	1.7218	437.57	4375.7
User				MNEGRI\arececconi														29 0	2.8655	2.3583	597.201	5972.01
Plate				Greiner 96 Flat Bottom Transparent Polystyrene Cat. No.: 655101/655161/655192 [GRE96ft.pdfx]														25 R	1.4134	0.9062	243.508	2435.08
Plate-ID (Stacker)																		84 0	1.7374	1.2302	320.964	3209.64
																	M 12 W	27 L	1.188	0.6808	188.085	1880.85
																		27 LR	1.9857	1.4785	379.687	3796.87
3 Labels																		52 RR	2.0309	1.5237	390.391	3903.91
Mode				Absorbance														67 0	2.4645	1.9573	494.697	4946.97
Wavelength				450	nm													67 L	2.4218	1.9146	484.22	4842.2
Bandwidth				9	nm													65 0	2.3777	1.8705	473.462	4734.62
Reference Wavelength				540	nm													65 L	1.9201	1.4129	364.172	3641.72
Bandwidth				9	nm													84 L	1.7356	1.2284	320.538	3205.38
Number of Flashes				1														84 R	1.8662	1.359	351.431	3514.31
Settle Time				0	ms													84 LR	1.9041	1.3969	360.39	3603.9
Start Time:	05/10/2022 17:36:39																M 15 W	19B R	1.2944	0.7872	214.468	2144.68
																		330	1.9057	1.3985	360.768	3607.68
	Temperature: 23.1 °C																	316	2.1175	1.6103	410.951	4109.51
Dual wavelength measurement with measurement wavelength																		321	2.217	1.7098	434.695	4346.95
<>	1	2	3	4	5	6	7	8	9	10	11	12						19B L	1.5137	1.0065	267.686	2676.86
A	3.9311	OVER	1.0532	1.4725	1.9865	1.5753	0.5655	1.4555	1.7181	1.4025	1.9683	1.8943						19 0	1.5937	1.0865	286.821	2868.21
B	2.2922	2.8397	1.6005	1.8019	1.7997	1.6562	1.1321	1.4865	1.6738	1.6054	2.0236	1.4028						19 R	1.4767	0.9695	258.794	2587.94
C	1.4451	1.5026	2.3957	1.2459	1.931	1.5373	0.9624	1.7686	1.6991	1.826	1.2971	1.5283						19 L	1.3346	0.8274	224.328	2243.28
D	0.9585	1.097	1.7958	2.0537	1.97	1.3942	1.6741	2.1411	1.3169	1.9158	1.6147	1.1554						22 0	1.3366	0.8294	224.817	2248.17
E	0.8044	0.7343	1.7211	2.0988	1.3536	1.3947	1.5182	1.8201	1.4641	1.6293	2.031	1.9384						22 L	2.1804	1.6732	425.942	4259.42
F	0.682	0.658	OVER	2.5401	1.9735	2.2489	1.2553	2.1015	2.3817	2.2045	1.7414	1.1224					M 18 W	10 L	1.2696	0.7624	208.358	2083.58
G	0.5957	0.5517	2.2982	2.4918	2.1815	1.3265	1.5565	1.9644	2.2083	1.6099	2.1168	1.4069						10 R	1.3073	0.8001	217.638	2176.38
H	0.5249	0.5848	2.9437	2.4492	2.2828	1.3662	1.0281	1.872	1.8755	2.0254	1.0564	1.4277						9 0	0.5166	0.00940001	3.79443	37.9443
																		5 0	1.0752	0.568	159.567	1595.67
Dual wavelength measurement with reference wavelength																		29 L	0.9086	0.4014	116.113	1161.13
<>	1	2	3	4	5	6	7	8	9	10	11	12						29 RR	1.6105	1.1033	290.826	2908.26
A	0.0813	0.0845	0.0557	0.0591	0.0664	0.0616	0.0489	0.0605	0.0636	0.0601	0.0703	0.0664						29 LR	1.4566	0.9494	253.95	2539.5
B	0.0701	0.0764	0.0622	0.0645	0.0641	0.0625	0.0569	0.0614	0.063	0.0643	0.0691	0.0599						36 R	1.1972	0.69	190.384	1903.84
C	0.0602	0.0604	0.0709	0.0579	0.0648	0.0606	0.0538	0.064	0.0632	0.0618	0.0579	0.0621						36 LR	1.4961	0.9889	263.46	2634.6
D	0.0548	0.0579	0.0646	0.0679	0.066	0.0596	0.0636	0.0699	0.0585	0.0662	0.0625	0.0578						42 LR	0.9715	0.4643	132.734	1327.34
E	0.0545	0.0524	0.0655	0.0679	0.0592	0.0581	0.0617	0.0656	0.0605	0.064	0.0657	0.0668					F WT	7 LR	1.395	0.8878	239.045	2390.45
F	0.052	0.0475	0.0859	0.0756	0.0678	0.0686	0.0581	0.0671	0.069	0.0675	0.0618	0.0554						8 L	1.4251	0.9179	246.341	2463.41
G	0.0473	0.0463	0.0691	0.07	0.064	0.0569	0.0604	0.0647	0.0673	0.0631	0.0691	0.0573						23 R	1.7046	1.1974	313.191	3131.91
H	0.0469	0.0484	0.0782	0.0714	0.0658	0.059	0.0566	0.0658	0.0651	0.0663	0.055	0.0607						23 L	2.0713	1.5641	399.973	3999.73
																		16 R	1.7545	1.2473	325.014	3250.14
Calculated difference between measurement and reference measurement																		14 R	2.0343	1.5271	391.197	3911.97
<>	1	2	3	4	5	6	7	8	9	10	11	12						20 LR	1.8997	1.3925	359.35	3593.5
A	3.8498	OVER	0.9975	1.4134	1.9201	1.5137	0.5166	1.395	1.6545	1.3424	1.8979	1.8279						82 0	1.8062	1.299	337.247	3372.47
B	2.2221	2.7633	1.5383	1.7374	1.7356	1.5937	1.0752	1.4251	1.6108	1.5411	1.9545	1.3429						82 R	1.6545	1.1473	301.297	3012.97
C	1.3849	1.4422	2.3248	1.188	1.8662	1.4767	0.9086	1.7046	1.6359	1.7642	1.2392	1.4661						309	1.6108	1.1036	290.898	2908.98
D	0.9037	1.0391	1.7312	1.9857	1.9041	1.3346	1.6105	2.0713	1.2583	1.8496	1.5522	1.0977					F 12 W	7 L	1.6359	1.1287	296.874	2968.74
E	0.7499	0.6819	1.6555	2.0309	1.2944	1.3366	1.4566	1.7545	1.4036	1.5653	1.9653	1.8716						7 0	1.2583	0.7511	205.566	2055.66
F	0.63	0.6105	OVER	2.4645	1.9057	2.1804	1.1972	2.0343	2.3126	2.137	1.6796	1.067						7 R	1.4036	0.8964	241.132	2411.32
G	0.5485	0.5055	2.229	2.4218	2.1175	1.2696	1.4961	1.8997	2.141	1.5468	2.0477	1.3496						30 L	2.3126	1.8054	457.682	4576.82
H	0.478	0.5364	2.8655	2.3777	2.217	1.3073	0.9715	1.8062	1.8104	1.9591	1.0013	1.3671						30 RR	2.141	1.6338	416.545	4165.45
																		33 R	1.8104	1.3032	338.24	3382.4
																		32 0	1.3424	0.8352	226.235	2262.35
																		32 LR	1.5411	1.0339	274.253	2742.53
End Time:	05/10/2022 17:37:08																	82 L	1.7642	1.257	327.31	3273.1
																		83 L	1.8496	1.3424	347.508	3475.08
	Blank	0.5072															F 15 W	320	1.5653	1.0581	280.041	2800.41
																		20 R	2.137	1.6298	415.592	4155.92
	3.8498	3.3426		0.0198														20 L	1.5468	1.0396	275.617	2756.17
	2.4927	1.9855		0.11305														21 R	1.9591	1.4519	373.394	3733.94
	1.41355	0.90635		0.2087														23 0	1.8979	1.3907	358.924	3589.24
	0.9714	0.4642		0.4642														23 LR	1.9545	1.4473	372.306	3723.06
	0.7159	0.2087		0.90635														24 LR	1.2392	0.732	200.837	2008.37
	0.62025	0.11305		1.9855														39 R	1.5522	1.045	276.909	2769.09
	0.527	0.0198		3.3426														51 0	1.9653	1.4581	374.86	3748.6
																		39 L	1.6796	1.1724	307.259	3072.59
																	F 18 W	8 0	2.0477	1.5405	394.374	3943.74
																		17 0	1.0013	0.4941	140.513	1405.13
																		39 LR	1.8279	1.3207	342.378	3423.78
																		46 L	1.3429	0.8357	226.357	2263.57
																		46 0	1.4661	0.9589	256.241	2562.41
																		48 L	1.0977	0.5905	165.307	1653.07
																		48 LR	1.8716	1.3644	352.708	3527.08
																		48 R	1.067	0.5598	157.469	1574.69
																		48 0	1.3496	0.8424	227.993	2279.93
																	F 18 W AAV MUSCLIN	91 0	1.3671	0.8599	232.26	2322.6
