# Supplementary material for: MyoRep: A Novel Reporter System to Detect Early Muscle Atrophy In Vitro and In Vivo
Source: J Cachexia Sarcopenia Muscle. 2026 May 12;17(3):e70296. doi: 10.1002/jcsm.70296 (PMC13167697; doi:10.1002/jcsm.70296)
Supplement: Supplementary file 7 — Data S7: Supporting information. [file JCSM-17-e70296-s005.xlsx]

## Sheet: Foglio1
		MCG101 6-7d	MCG101 14-15d	MCG101 20d
		1.07143	7.48243	0.931669
		2.02481	4.92378
		1.20982	14.1189	1.58296
		0.884692	8.42669
				4.75755
				1.82651
				13.6046
				10.1739
				28.3795
				10.6564
				4.5783
