# Supplementary material for: MyoRep: A Novel Reporter System to Detect Early Muscle Atrophy In Vitro and In Vivo
Source: J Cachexia Sarcopenia Muscle. 2026 May 12;17(3):e70296. doi: 10.1002/jcsm.70296 (PMC13167697; doi:10.1002/jcsm.70296)
Supplement: Supplementary file 8 — Data S8: Supporting information. [file JCSM-17-e70296-s013.xlsx]

## Sheet: IPO8 
																				Sample	ng	log ng			media		Valori ST
			ID	Ct	MEDIA	log ng	ng IPO8													standard #1	100	2			7.14584	1	6.95919
CL49 0 TA	20	MCG 101	1	28.854	28.9483	-4.60259	2.49697e-05													standard #2	10	1			11.2619		7.33249
			1	29.0427																standard #3	1	0			15.2294	2	10.9756
CL49 L TA	20	MCG 101	2	30.0826	30.3965	-5.06331	8.64358e-06													standard #4	0.1	-1			18.1065		11.5482
			2	30.7104																standard #5	0.01	-2			21.2184	3	14.5281
CL51 0 TA	20	MCG 101	3		30.6216	-5.13492	7.32953e-06													standard #6	0.001	-3			24.5449		15.9308
			3																	standard #7	0.0001	-4			26.5646	4	18.1433
CL51 L TA	20	PBS	4	32.1738	30.6216	-5.13492	7.32953e-06													standard #8	1e-05	-5			29.4984		18.0697
			4	29.0694																standard #9	1e-06	-6			30.5814	5	21.2993
CL52 0 TA	20	MCG 101	5	30.3691	30.3643	-5.05307	8.84978e-06																				21.1375
			5	30.3596																		2	7.14584			6	24.4402
CRE33 0 TA	20	PBS	6	29.7075	30.4054	-5.06615	8.58715e-06															1	11.2619				24.6497
			6	31.1034																		0	15.2294			7	26.5701
CRE33 BIS RL TA	20	PBS	7	31.9978	32.1089	-5.60808	2.46558e-06															-1	18.1065				26.5592
			7	32.22																		-2	21.2184			8	28.998
CRE33 BIS RR TA	20	MCG 101	8	30.9697	30.5275	-5.10497	7.85284e-06															-3	24.5449				29.9988
			8	30.0852																		-4	26.5646			9	30.5814
																						-5	29.4984
												28.4429										-6	30.5814
												30.153
NAP	LPL

## Sheet: MURF1
																								Sample	ng	log ng			media		Valori ST
			ID	Ct	MEDIA	log ng	ng murf	ng tbp		ng gusb														standard #1	100	2			6.42637	1	6.22342
CL49 0 TA	20	MCG 101	1	25.0229	24.9349	-3.87318	0.000133912	5.01271e-05	2.67145	2.62189e-05	5.10746													standard #2	10	1			8.96935		6.62931
			1	24.8469																				standard #3	1	0			12.7994	2	8.92705
CL49 L TA	20	MCG 101	2	23.2944	23.498	-3.42287	0.00037769	2.88787e-05	13.0785	2.86e-05	13.2059													standard #4	0.1	-1			16.2372		9.01165
			2	23.7016																				standard #5	0.01	-2			18.8203	3	13.2279
CL51 0 TA	20	MCG 101	3		26.505	-4.36524	4.31282e-05	0.000183647		8.68664e-05														standard #6	0.001	-3			21.9958		12.3708
			3																					standard #7	0.0001	-4			24.7724	4	16.2254
CL51 L TA	20	PBS	4	28.3791	28.6331	-5.03214	9.28667e-06	4.12971e-05	0.224874	1.98134e-05	0.468706													standard #8	1e-05	-5			28.0327		16.249
			4	28.887																				standard #9	1e-06	-6			32.5665	5	18.9061
CL52 0 TA	20	MCG 101	5	27.0542	26.505	-4.36524	4.31282e-05	0.000183647	0.234843	8.68664e-05	0.496489																				18.7344
			5	25.9559																						2	6.42637			6	22.388
CRE33 0 TA	20	PBS	6	24.768	25.2479	-3.97127	0.000106839	7.96858e-05	1.34076	4.25053e-05	2.51356															1	8.96935				21.6036
			6	25.7278																						0	12.7994			7	25.2703
CRE33 BIS RL TA	20	PBS	7	25.7562	26.2472	-4.28443	5.19485e-05	7.11125e-05	0.730512	4.32967e-05	1.19983															-1	16.2372				24.2746
			7	26.7381																						-2	18.8203			8	27.8907
CRE33 BIS RR TA	20	MCG 101	8	24.4402	24.4559	-3.72306	0.00018921	6.84267e-05	2.76514	3.91166e-05	4.83708															-3	21.9958				28.1747
			8	24.4716																						-4	24.7724			9	32.5665
																										-5	28.0327				31.9587
																38.1959										-6	32.5665
																Undetermined
																																				CAF
Well	Sample Name	Ct
37	D1	6.22342
38	D2	6.62931
39	D3	8.92705
40	D4	9.01165
41	D5	13.2279
42	D6	12.3708
43	D7	16.2254
44	D8	16.249
45	D9	18.9061
46	D10	18.7344
47	D11	22.388
48	D12	21.6036
49	E1	25.2703
50	E2	24.2746
51	E3	27.8907
52	E4	28.1747
53	E5	32.5665
54	E6	31.9587
55	E7	38.1959
56	E8	Undetermined
57	E9	25.0229
58	E10	24.8469
59	E11	23.2944
60	E12	23.7016
61	F1	28.3791
62	F2	28.887
63	F3	27.0542
64	F4	25.9559
65	F5	24.768
66	F6	25.7278
67	F7	25.7562
68	F8	26.7381
69	F9	24.4402
70	F10	24.4716
71	F11	37.7714
72	F12	38.5443

## Sheet: TBP
																				Sample	ng	log ng			media		Valori ST
			ID	Ct	MEDIA	log ng	ng tbp													standard #1	100	2			4.28809	1	4.34699
CL49 0 TA	20	MCG 101	1	24.5764	24.6083	-4.29993	5.01271e-05													standard #2	10	1			7.17627		4.22918
			1	24.6401																standard #3	1	0			10.191	2	7.17436
CL49 L TA	20	MCG 101	2	25.351	25.39	-4.53942	2.88787e-05													standard #4	0.1	-1			13.6406		7.17819
			2	25.4291																standard #5	0.01	-2			17.1864	3	10.1555
CL51 0 TA	20	MCG 101	3	24.8107	22.7675	-3.73602	0.000183647													standard #6	0.001	-3			20.6743		10.2266
			3	24.9552																standard #7	0.0001	-4			23.8188	4	13.5538
CL51 L TA	20	PBS	4	24.8107	24.883	-4.38408	4.12971e-05													standard #8	1e-05	-5			27.473		13.7274
			4	24.9552																standard #9	1e-06	-6			29.4584	5	17.0516
CL52 0 TA	20	MCG 101	5	22.7512	22.7675	-3.73602	0.000183647																				17.3211
			5	22.7838																		2	4.28809			6	20.4695
CRE33 0 TA	20	PBS	6	23.888	23.9511	-4.09862	7.96858e-05															1	7.17627				20.8791
			6	24.0142																		0	10.191			7	23.9055
CRE33 BIS RL TA	20	PBS	7	24.0469	24.1125	-4.14805	7.11125e-05															-1	13.6406				23.7321
			7	24.1781																		-2	17.1864			8	27.4716
CRE33 BIS RR TA	20	MCG 101	8	24.2303	24.1671	-4.16477	6.84267e-05															-3	20.6743				27.4743
			8	24.1038																		-4	23.8188			9	29.4584
																						-5	27.473				29.2684
												30.8442										-6	29.4584
												Undetermined

## Sheet: GUSB
																				Sample	ng	log ng			media		Valori ST
			ID	Ct	MEDIA	log ng	ng gusb													standard #1	100	2			4.15687	1	4.19329
CL49 0 TA	20	MCG 101	1	25.5926	25.4515	-4.58139	2.62189e-05													standard #2	10	1			6.77891		4.12045
			1	25.3105																standard #3	1	0			9.84307	2	6.94362
CL49 L TA	20	MCG 101	2	25.4319	25.3265	-4.54363	2.86e-05													standard #4	0.1	-1			13.506		6.6142
			2	25.2211																standard #5	0.01	-2			16.8123	3	9.78657
CL51 0 TA	20	MCG 101	3	24.8107	23.7285	-4.06115	8.68664e-05													standard #6	0.001	-3			20.2243		9.89957
			3	24.9552																standard #7	0.0001	-4			23.7001	4	13.4679
CL51 L TA	20	PBS	4	25.8299	25.8545	-4.70304	1.98134e-05													standard #8	1e-05	-5			27.1234		13.544
			4	25.879																standard #9	1e-06	-6			29.9706	5	16.7691
CL52 0 TA	20	MCG 101	5	23.6667	23.7285	-4.06115	8.68664e-05																				16.8556
			5	23.7903																		2	4.15687			6	20.1148
CRE33 0 TA	20	PBS	6	24.8272	24.7566	-4.37156	4.25053e-05															1	6.77891				20.3339
			6	24.6859																		0	9.84307			7	23.5606
CRE33 BIS RL TA	20	PBS	7	24.7345	24.7301	-4.36354	4.32967e-05															-1	13.506				23.8396
			7	24.7256																		-2	16.8123			8	27.3869
CRE33 BIS RR TA	20	MCG 101	8	24.8837	24.8761	-4.40764	3.91166e-05															-3	20.2243				26.8599
			8	24.8685																		-4	23.7001			9	29.9706
																						-5	27.1234				29.9521
												30.8442										-6	29.9706
												Undetermined
Well	Sample Name	Detector Name	Ct
49	E1	GUSB	4.19329
50	E2	GUSB	4.12045
51	E3	GUSB	6.94362
52	E4	GUSB	6.6142
53	E5	GUSB	9.78657
54	E6	GUSB	9.89957
55	E7	GUSB	13.4679
56	E8	GUSB	13.544
57	E9	GUSB	16.7691
58	E10	GUSB	16.8556
59	E11	GUSB	20.1148
60	E12	GUSB	20.3339
61	F1	GUSB	23.5606
62	F2	GUSB	23.8396
63	F3	GUSB	27.3869
64	F4	GUSB	26.8599
65	F5	GUSB	29.9706
66	F6	GUSB	29.9521
67	F7	GUSB	Undetermined
68	F8	GUSB	Undetermined
69	F9	GUSB	25.5926
70	F10	GUSB	25.3105
71	F11	GUSB	25.4319
72	F12	GUSB	25.2211
73	G1	GUSB	25.8299
74	G2	GUSB	25.879
75	G3	GUSB	23.6667
76	G4	GUSB	23.7903
77	G5	GUSB	24.8272
78	G6	GUSB	24.6859
79	G7	GUSB	24.7345
80	G8	GUSB	24.7256
81	G9	GUSB	24.8837
82	G10	GUSB	24.8685
83	G11	GUSB	Undetermined
84	G12	GUSB	Undetermined

## Sheet: NORMALIZATION
		TA 6 days						BM 6 days					TA 20 days					BM 20 days
		PBS	MCG101				PBS	MCG101				PBS	MCG101				PBS	MCG101
		23.2427	34.6601				27.2898	31.4477				0.468706	5.10746				28.3003	178.157
		44.7042	65.5014				12.3864					2.51356	13.2059				25.4211	203.963
		29.1016	39.1372				59.4757	27.1197				1.19983	4.83				12.0517	355.075
			28.6194					27.3525										114.112
		32.3495					33.0506					1.39403					21.9244
		0.718487	1.07143				0.825697	0.951502				0.336224	3.66381				1.29082	8.12598
		1.38191	2.02481				0.374771					1.80309	9.4732				1.15949	9.30305
		0.8996	1.20982				1.79953	0.82055				0.860689	3.46478				0.549695	16.1955
			0.884692					0.827595										5.20478
