# Supplementary material for: MyoRep: A Novel Reporter System to Detect Early Muscle Atrophy In Vitro and In Vivo
Source: J Cachexia Sarcopenia Muscle. 2026 May 12;17(3):e70296. doi: 10.1002/jcsm.70296 (PMC13167697; doi:10.1002/jcsm.70296)
Supplement: Supplementary file 9 — Data S9: Supporting information. [file JCSM-17-e70296-s002.xlsx]

## Sheet: Schema piastra
		1	2	3	4	5	6	7	8	9	10	11	12
	A	ST-2	ST-3	ST-4	ST-5	ST-6	ST-7	ST-8	ST-9	ST-10	B
	B	1	1	2	2	3	3	4	4	5	5	6	6
	C	7	7	8	8	9	9	10	10	11	11	12	12
	D	13	13	14	14	15	15	16	16
	E	ST-2	ST-3	ST-4	ST-5	ST-6	ST-7	ST-8	ST-9	ST-10	B
	F	1	1	2	2	3	3	4	4	5	5	6	6
	G	7	7	8	8	9	9	10	10	11	11	12	12
	H	13	13	14	14	15	15	16	16
		TBP					MUSCLIN
		SYBR			mix		SYBR			mix
		pozzetti		50			pozzetti		50
		volume mix		9			volume mix		9
		volume campione		2			volume campione		2
		volume pz		11			volume pz		11
		volume tot.		550			volume tot.		550
		SYBER(x)		2	275		SYBER(x)		2	275
		primer (x)		100	5.5		primer (x)		100	5.5
		primer (x)		100	5.5		primer (x)		100	5.5
		acqua			164		acqua			164
		UBR1					MUSA1
		TAQMAN			mix		TAQMAN			mix
		pozzetti		50			pozzetti		50
		volume mix		9			volume mix		9
		volume campione		2			volume campione		2
		volume pz		11			volume pz		11
		volume tot.		550			volume tot.		550
		tacman(x)		2	275		tacman(x)		2	275
		primer (x)		20	27.5		primer (x)		20	27.5
		acqua			147.5		acqua			147.5
		Atrogin1					Murf1
		TAQMAN			mix		TAQMAN			mix
		pozzetti		50			pozzetti		50
		volume mix		9			volume mix		9
		volume campione		2			volume campione		2
		volume pz		11			volume pz		11
		volume tot.		550			volume tot.		550
		tacman(x)		2	275		tacman(x)		2	275
		primer (x)		60	9.16667		primer (x)		60	9.16667
		acqua			165.833		acqua			165.833

## Sheet: TBP
																					Sample	ng	log ng			media		Valori ST
				Ct	MEDIA	log ng	ng TBP														standard #1	100	2			6.87735	1	6.87735
APCMIN	AAV MUSCLIN	TAR 91 0	1	26.9578	26.9511	-4.16647	6.816e-05														standard #2	10	1			10.155
		TAR 91 0	1	26.9445																	standard #3	1	0			13.4327	2	10.155
	AAV GFP	TAL 91 0	2	26.1308	26.1096	-3.907	0.000123881														standard #4	0.1	-1			16.6181
		TAL 91 0	2	26.0884																	standard #5	0.01	-2			19.9776	3	13.4327
WT	AAV MUSCLIN	TAR 107 0	3	26.3077	26.2942	-3.96393	0.00010866														standard #6	0.001	-3			23.3529
		TAR 107 0	3	26.2808																	standard #7	0.0001	-4			26.5477	4	16.6181
	AAV GFP	TAL 107 0	4	26.2561	26.2804	-3.95968	0.00010973														standard #8	1e-05	-5			29.8361
		TAL 107 0	4	26.3048																	standard #9	1e-06	-6			32.5241	5	19.9776
APCMIN	AAV MUSCLIN	TAR 89 0	5	26.1333	26.1122	-3.90781	0.000123648
		TAR 89 0	5	26.0911																			2	6.87735			6	23.3529
	AAV GFP	TAL 89 0	6	25.3916	25.4185	-3.69392	0.000202341																1	10.155
		TAL 89 0	6	25.4453																			0	13.4327			7	26.5477
APCMIN	AAV MUSCLIN	TAR 95 0	7	26.1659	26.1445	-3.91778	0.000120843																-1	16.6181
		TAR 95 0	7	26.1231																			-2	19.9776			8	29.8361
	AAV GFP	TAL 95 0	8	26.5703	26.3882	-3.99291	0.000101647																-3	23.3529
		TAL 95 0	8	26.2061																			-4	26.5477			9	32.5241
WT	AAV MUSCLIN	TAR 107 L	9	26.4211	26.4341	-4.00705	9.83901e-05								bianco	Undetermined							-5	29.8361
		TAR 107 L	9	26.447																			-6	32.5241
	AAV GFP	TAL 107 L	10	26.391	26.35	-3.98114	0.000104438
		TAL 107 L	10	26.3091
WT	AAV MUSCLIN	TAR 91 R	11	26.2552	26.256	-3.95215	0.000111649
		TAR 91 R	11	26.2568
	AAV GFP	TAL 91 R	12	26.3879	26.524	-4.03476	9.23072e-05
		TAL 91 R	12	26.66
WT	AAV MUSCLIN	TAR 95 L	13	26.3506	26.5896	-4.05501	8.81024e-05
		TAR 95 L	13	26.8287
	AAV GFP	TAL 95 L	14	26.6672	26.6468	-4.07264	8.45987e-05
		TAL 95 L	14	26.6264
WT	AAV MUSCLIN	TAR 88 0	15	26.136	26.2025	-3.93567	0.000115967
		TAR 88 0	15	26.2691
	AAV GFP	TAL 88 0	16	26.153	26.1699	-3.92559	0.000118688
		TAL 88 0	16	26.1867

## Sheet: Musclin
																					Sample	ng	log ng			media		Valori ST
				Ct	MEDIA	log ng	ng Musclin	ng TBP	rapporto												standard #1	100	2			6.32018	1	6.32018
APCMIN	AAV MUSCLIN	TAR 91 0	1	19.974	19.9789	-2.21762	0.00605871	6.816e-05	88.8895												standard #2	10	1			9.46834
		TAR 91 0	1	19.9838																	standard #3	1	0			13.0354	2	9.46834
	AAV GFP	TAL 91 0	2	25.7231	25.3838	-3.91563	0.000121443	0.000123881	0.980317												standard #4	0.1	-1			16.1797
		TAL 91 0	2	25.0446																	standard #5	0.01	-2			19.429	3	13.0354
WT	AAV MUSCLIN	TAR 107 0	3	26.6632	26.6054	-4.2994	5.01879e-05	0.00010866	0.461879												standard #6	0.001	-3			22.9576
		TAR 107 0	3	26.5477																	standard #7	0.0001	-4			26.2215	4	16.1797
	AAV GFP	TAL 107 0	4	26.9386	26.8949	-4.39033	4.07067e-05	0.00010973	0.370972												standard #8	1e-05	-5			28.3304
		TAL 107 0	4	26.8512																	standard #9	1e-06	-6			31.6326	5	19.429
APCMIN	AAV MUSCLIN	TAR 89 0	5	24.6317	24.5716	-3.66045	0.000218548	0.000123648	1.7675
		TAR 89 0	5	24.5115																			2	6.32018			6	22.9576
	AAV GFP	TAL 89 0	6	30.2403	30.2597	-5.44742	3.5693e-06	0.000202341	0.01764														1	9.46834
		TAL 89 0	6	30.2791																			0	13.0354			7	26.2215
APCMIN	AAV MUSCLIN	TAR 95 0	7	24.5148	24.4597	-3.62529	0.00023698	0.000120843	1.96105														-1	16.1797
		TAR 95 0	7	24.4045																			-2	19.429			8	28.3304
	AAV GFP	TAL 95 0	8	27.6722	27.7166	-4.64848	2.24656e-05	0.000101647	0.221016														-3	22.9576
		TAL 95 0	8	27.761																			-4	26.2215			9	31.6326
WT	AAV MUSCLIN	TAR 107 L	9	21.7822	21.8072	-2.792	0.00161436	9.83901e-05	16.4078					36.2755	bianco								-5	28.3304
		TAR 107 L	9	21.8322																			-6	31.6326
	AAV GFP	TAL 107 L	10	26.8112	26.8423	-4.37381	4.22857e-05	0.000104438	0.404886
		TAL 107 L	10	26.8733
WT	AAV MUSCLIN	TAR 91 R	11	22.5355	22.4677	-2.99951	0.00100114	0.000111649	8.96685		0.370972	0.461879	0.980317	88.8895
		TAR 91 R	11	22.3999							0.404886	16.4078	0.01764	1.7675
	AAV GFP	TAL 91 R	12	26.7373	26.8685	-4.38203	4.14921e-05	9.23072e-05	0.449501		0.449501	8.96685	0.221016	1.96105
		TAL 91 R	12	26.9996							0.448521	10.5419
WT	AAV MUSCLIN	TAR 95 L	13	22.4255	22.5715	-3.03209	0.000928767	8.81024e-05	10.5419		0.5758	12.5054
		TAR 95 L	13	22.7174
	AAV GFP	TAL 95 L	14	26.9551	26.992	-4.42085	3.79442e-05	8.45987e-05	0.448521
		TAL 95 L	14	27.0289
WT	AAV MUSCLIN	TAR 88 0	15	21.9588	21.9554	-2.83857	0.00145022	0.000115967	12.5054
		TAR 88 0	15	21.9521
	AAV GFP	TAL 88 0	16	26.1659	26.1786	-4.16532	6.83407e-05	0.000118688	0.5758
		TAL 88 0	16	26.1913

## Sheet: TBP Musclin raw data
Well	Sample Name	Detector Name	Reporter	Task	Ct
49	std	MUSCLIN	SYBR	Unknown	6.32018
50	std	MUSCLIN	SYBR	Unknown	9.46834
51	std	MUSCLIN	SYBR	Unknown	13.0354
52	std	MUSCLIN	SYBR	Unknown	16.1797
53	std	MUSCLIN	SYBR	Unknown	19.429
54	std	MUSCLIN	SYBR	Unknown	22.9576
55	std	MUSCLIN	SYBR	Unknown	26.2215
56	std	MUSCLIN	SYBR	Unknown	28.3304
57	std	MUSCLIN	SYBR	Unknown	31.6326
58	std	MUSCLIN	SYBR	Unknown	36.2755
59	E11	MUSCLIN	SYBR	Unknown	Undetermined
60	E12	MUSCLIN	SYBR	Unknown	Undetermined
61	F1	MUSCLIN	SYBR	Unknown	19.974
62	F2	MUSCLIN	SYBR	Unknown	19.9838
63	F3	MUSCLIN	SYBR	Unknown	25.7231
64	F4	MUSCLIN	SYBR	Unknown	25.0446
65	F5	MUSCLIN	SYBR	Unknown	26.6632
66	F6	MUSCLIN	SYBR	Unknown	26.5477
67	F7	MUSCLIN	SYBR	Unknown	26.9386
68	F8	MUSCLIN	SYBR	Unknown	26.8512
69	F9	MUSCLIN	SYBR	Unknown	24.6317
70	F10	MUSCLIN	SYBR	Unknown	24.5115
71	F11	MUSCLIN	SYBR	Unknown	30.2403
72	F12	MUSCLIN	SYBR	Unknown	30.2791
73	G1	MUSCLIN	SYBR	Unknown	24.5148
74	G2	MUSCLIN	SYBR	Unknown	24.4045
75	G3	MUSCLIN	SYBR	Unknown	27.6722
76	G4	MUSCLIN	SYBR	Unknown	27.761
77	G5	MUSCLIN	SYBR	Unknown	21.7822
78	G6	MUSCLIN	SYBR	Unknown	21.8322
79	G7	MUSCLIN	SYBR	Unknown	26.8112
80	G8	MUSCLIN	SYBR	Unknown	26.8733
81	G9	MUSCLIN	SYBR	Unknown	22.5355
82	G10	MUSCLIN	SYBR	Unknown	22.3999
83	G11	MUSCLIN	SYBR	Unknown	26.7373
84	G12	MUSCLIN	SYBR	Unknown	26.9996
85	H1	MUSCLIN	SYBR	Unknown	22.4255
86	H2	MUSCLIN	SYBR	Unknown	22.7174
87	H3	MUSCLIN	SYBR	Unknown	26.9551
88	H4	MUSCLIN	SYBR	Unknown	27.0289
89	H5	MUSCLIN	SYBR	Unknown	21.9588
90	H6	MUSCLIN	SYBR	Unknown	21.9521
91	H7	MUSCLIN	SYBR	Unknown	26.1659
92	H8	MUSCLIN	SYBR	Unknown	26.1913
93	H9	MUSCLIN	SYBR	Unknown	Undetermined
94	H10	MUSCLIN	SYBR	Unknown	Undetermined
95	H11	MUSCLIN	SYBR	Unknown	Undetermined
96	H12	MUSCLIN	SYBR	Unknown	Undetermined
Well	Sample Name	Detector Name	Reporter	Task	Ct
1	std	TBP	SYBR	Unknown	6.87735
2	std	TBP	SYBR	Unknown	10.155
3	std	TBP	SYBR	Unknown	13.4327
4	std	TBP	SYBR	Unknown	16.6181
5	std	TBP	SYBR	Unknown	19.9776
6	std	TBP	SYBR	Unknown	23.3529
7	std	TBP	SYBR	Unknown	26.5477
8	std	TBP	SYBR	Unknown	29.8361
9	std	TBP	SYBR	Unknown	32.5241
10	std	TBP	SYBR	Unknown	Undetermined
11	A11	TBP	SYBR	Unknown	Undetermined
12	A12	TBP	SYBR	Unknown	Undetermined
13	B1	TBP	SYBR	Unknown	26.9578
14	B2	TBP	SYBR	Unknown	26.9445
15	B3	TBP	SYBR	Unknown	26.1308
16	B4	TBP	SYBR	Unknown	26.0884
17	B5	TBP	SYBR	Unknown	26.3077
18	B6	TBP	SYBR	Unknown	26.2808
19	B7	TBP	SYBR	Unknown	26.2561
20	B8	TBP	SYBR	Unknown	26.3048
21	B9	TBP	SYBR	Unknown	26.1333
22	B10	TBP	SYBR	Unknown	26.0911
23	B11	TBP	SYBR	Unknown	25.3916
24	B12	TBP	SYBR	Unknown	25.4453
25	C1	TBP	SYBR	Unknown	26.1659
26	C2	TBP	SYBR	Unknown	26.1231
27	C3	TBP	SYBR	Unknown	26.5703
28	C4	TBP	SYBR	Unknown	26.2061
29	C5	TBP	SYBR	Unknown	26.4211
30	C6	TBP	SYBR	Unknown	26.447
31	C7	TBP	SYBR	Unknown	26.391
32	C8	TBP	SYBR	Unknown	26.3091
33	C9	TBP	SYBR	Unknown	26.2552
34	C10	TBP	SYBR	Unknown	26.2568
35	C11	TBP	SYBR	Unknown	26.3879
36	C12	TBP	SYBR	Unknown	26.66
37	D1	TBP	SYBR	Unknown	26.3506
38	D2	TBP	SYBR	Unknown	26.8287
39	D3	TBP	SYBR	Unknown	26.6672
40	D4	TBP	SYBR	Unknown	26.6264
41	D5	TBP	SYBR	Unknown	26.136
42	D6	TBP	SYBR	Unknown	26.2691
43	D7	TBP	SYBR	Unknown	26.153
44	D8	TBP	SYBR	Unknown	26.1867
45	D9	TBP	SYBR	Unknown	Undetermined
46	D10	TBP	SYBR	Unknown	Undetermined
47	D11	TBP	SYBR	Unknown	Undetermined
48	D12	TBP	SYBR	Unknown	Undetermined

## Sheet: Ubr1
																					Sample	ng	log ng			media		Valori ST
				Ct	MEDIA	log ng	ng Ubr1	ng TBP	rapporto												standard #1	100	2			8.18061	1	8.18061
APCMIN	AAV MUSCLIN	TAR 91 0	1	27.9039	27.9465	-3.7711	0.000169395	6.816e-05	2.48526												standard #2	10	1			11.4552
		TAR 91 0	1	27.989																	standard #3	1	0			15.0084	2	11.4552
	AAV GFP	TAL 91 0	2	27.317	27.3087	-3.58606	0.000259384	0.000123881	2.09382												standard #4	0.1	-1			18.4416
		TAL 91 0	2	27.3004																	standard #5	0.01	-2			21.7961	3	15.0084
WT	AAV MUSCLIN	TAR 107 0	3	27.5069	27.5612	-3.65931	0.000219122	0.00010866	2.01658												standard #6	0.001	-3			25.1378
		TAR 107 0	3	27.6154																	standard #7	0.0001	-4			28.543	4	18.4416
	AAV GFP	TAL 107 0	4	27.5739	27.6112	-3.67381	0.000211928	0.00010973	1.93136												standard #8	1e-05	-5			31.9427
		TAL 107 0	4	27.6484																	standard #9	1e-06	-6			36.0719	5	21.7961
APCMIN	AAV MUSCLIN	TAR 89 0	5	27.8654	27.8647	-3.74738	0.000178903	0.000123648	1.44688
		TAR 89 0	5	27.8641																			2	8.18061			6	25.1378
	AAV GFP	TAL 89 0	6	27.1701	27.1381	-3.53655	0.000290706	0.000202341	1.43671														1	11.4552
		TAL 89 0	6	27.106																			0	15.0084			7	28.543
APCMIN	AAV MUSCLIN	TAR 95 0	7	27.3396	27.3925	-3.61036	0.00024527	0.000120843	2.02965														-1	18.4416
		TAR 95 0	7	27.4453																			-2	21.7961			8	31.9427
	AAV GFP	TAL 95 0	8	27.4675	27.381	-3.60703	0.000247154	0.000101647	2.4315														-3	25.1378
		TAL 95 0	8	27.2945																			-4	28.543			9	36.0719
WT	AAV MUSCLIN	TAR 107 L	9	27.9667	27.9465	-3.77111	0.000169392	9.83901e-05	1.72163					Undetermined	bianco								-5	31.9427
		TAR 107 L	9	27.9263																			-6	36.0719
	AAV GFP	TAL 107 L	10	27.8006	27.8828	-3.75262	0.000176758	0.000104438	1.69246
		TAL 107 L	10	27.965							1.93136	2.01658	2.09382	2.48526
WT	AAV MUSCLIN	TAR 91 R	11	27.7764	27.7779	-3.72218	0.000189592	0.000111649	1.69811		1.69246	1.72163	1.43671	1.44688
		TAR 91 R	11	27.7794							1.86441	1.69811	2.4315	2.02965
	AAV GFP	TAL 91 R	12	27.9107	27.9228	-3.76422	0.000172099	9.23072e-05	1.86441		1.65692	1.87969
		TAL 91 R	12	27.9348							1.79364	1.62091
WT	AAV MUSCLIN	TAR 95 L	13	27.8978	27.9803	-3.78093	0.000165605	8.81024e-05	1.87969
		TAR 95 L	13	28.0628
	AAV GFP	TAL 95 L	14	28.254	28.2299	-3.85334	0.000140173	8.45987e-05	1.65692
		TAL 95 L	14	28.2058
WT	AAV MUSCLIN	TAR 88 0	15	27.7628	27.7907	-3.72591	0.000187972	0.000115967	1.62091
		TAR 88 0	15	27.8186
	AAV GFP	TAL 88 0	16	27.594	27.6044	-3.67186	0.000212883	0.000118688	1.79364
		TAL 88 0	16	27.6149

## Sheet: Musa1
																					Sample	ng	log ng			media		Valori ST
				Ct	MEDIA	log ng	ng Musa1	ng TBP	rapporto												standard #1	100	2			7.61065	1	7.61065
APCMIN	AAV MUSCLIN	TAR 91 0	1	29.0841	29.2618	-4.21477	6.09854e-05	6.816e-05	0.894739												standard #2	10	1			11.1731
		TAR 91 0	1	29.4396																	standard #3	1	0			14.8732	2	11.1731
	AAV GFP	TAL 91 0	2	29.0218	28.922	-4.11599	7.65616e-05	0.000123881	0.618025												standard #4	0.1	-1			18.4463
		TAL 91 0	2	28.8222																	standard #5	0.01	-2			21.9005	3	14.8732
WT	AAV MUSCLIN	TAR 107 0	3	28.5876	28.5168	-3.99821	0.000100414	0.00010866	0.924109												standard #6	0.001	-3			25.2372
		TAR 107 0	3	28.446																	standard #7	0.0001	-4			28.7269	4	18.4463
	AAV GFP	TAL 107 0	4	28.5351	28.5462	-4.00673	9.84622e-05	0.00010973	0.897314												standard #8	1e-05	-5			31.4168
		TAL 107 0	4	28.5572																	standard #9	1e-06	-6			32.603	5	21.9005
APCMIN	AAV MUSCLIN	TAR 89 0	5	28.5736	28.6361	-4.03288	9.27078e-05	0.000123648	0.749771
		TAR 89 0	5	28.6987																			2	7.61065			6	25.2372
	AAV GFP	TAL 89 0	6	28.1284	28.1016	-3.8775	0.000132586	0.000202341	0.655258														1	11.1731
		TAL 89 0	6	28.0748																			0	14.8732			7	28.7269
APCMIN	AAV MUSCLIN	TAR 95 0	7	28.384	28.4459	-3.97758	0.000105297	0.000120843	0.871354														-1	18.4463
		TAR 95 0	7	28.5077																			-2	21.9005			8	31.4168
	AAV GFP	TAL 95 0	8	28.37	28.3391	-3.94655	0.000113097	0.000101647	1.11264														-3	25.2372
		TAL 95 0	8	28.3083																			-4	28.7269			9	32.603
WT	AAV MUSCLIN	TAR 107 L	9	28.6696	28.7279	-4.05955	8.71857e-05	9.83901e-05	0.886123					33.0316	bianco								-5	31.4168
		TAR 107 L	9	28.7862																			-6	32.603
	AAV GFP	TAL 107 L	10	28.4198	28.4807	-3.9877	0.000102873	0.000104438	0.985013
		TAL 107 L	10	28.5416
WT	AAV MUSCLIN	TAR 91 R	11	28.4741	28.5251	-4.00061	9.98606e-05	0.000111649	0.894417
		TAR 91 R	11	28.5761							0.897314	0.924109	0.618025	0.894739
	AAV GFP	TAL 91 R	12	28.7187	28.7915	-4.07805	8.35504e-05	9.23072e-05	0.905134		0.985013	0.886123	0.655258	0.749771
		TAL 91 R	12	28.8643							0.905134	0.894417	1.11264	0.871354
WT	AAV MUSCLIN	TAR 95 L	13	28.6471	28.6546	-4.03826	9.15682e-05	8.81024e-05	1.03934		1.1491	1.03934
		TAR 95 L	13	28.6621							1.01242	0.917699
	AAV GFP	TAL 95 L	14	28.5667	28.5652	-4.01228	9.72123e-05	8.45987e-05	1.1491
		TAL 95 L	14	28.5638
WT	AAV MUSCLIN	TAR 88 0	15	28.4441	28.43	-3.97297	0.000106423	0.000115967	0.917699
		TAR 88 0	15	28.4159
	AAV GFP	TAL 88 0	16	28.2737	28.2486	-3.92023	0.000120162	0.000118688	1.01242
		TAL 88 0	16	28.2235

## Sheet: Ubr1 Musa1 raw data
Well	Sample Name	Detector Name	Ct
49	std	Musa 1	7.61065
50	std	Musa 1	11.1731
51	std	Musa 1	14.8732
52	std	Musa 1	18.4463
53	std	Musa 1	21.9005
54	std	Musa 1	28.7269
55	std	Musa 1	25.2372
56	std	Musa 1	31.4168
57	std	Musa 1	32.603
58	std	Musa 1	33.0316
59	E11	Musa 1	Undetermined
60	E12	Musa 1	Undetermined
61	F1	Musa 1	29.0841
62	F2	Musa 1	29.4396
63	F3	Musa 1	29.0218
64	F4	Musa 1	28.8222
65	F5	Musa 1	28.5876
66	F6	Musa 1	28.446
67	F7	Musa 1	28.5351
68	F8	Musa 1	28.5572
69	F9	Musa 1	28.5736
70	F10	Musa 1	28.6987
71	F11	Musa 1	28.1284
72	F12	Musa 1	28.0748
73	G1	Musa 1	28.384
74	G2	Musa 1	28.5077
75	G3	Musa 1	28.37
76	G4	Musa 1	28.3083
77	G5	Musa 1	28.6696
78	G6	Musa 1	28.7862
79	G7	Musa 1	28.4198
80	G8	Musa 1	28.5416
81	G9	Musa 1	28.4741
82	G10	Musa 1	28.5761
83	G11	Musa 1	28.7187
84	G12	Musa 1	28.8643
85	H1	Musa 1	28.6471
86	H2	Musa 1	28.6621
87	H3	Musa 1	28.5667
88	H4	Musa 1	28.5638
89	H5	Musa 1	28.4441
90	H6	Musa 1	28.4159
91	H7	Musa 1	28.2737
92	H8	Musa 1	28.2235
93	H9	Musa 1	Undetermined
94	H10	Musa 1	Undetermined
95	H11	Musa 1	Undetermined
96	H12	Musa 1	Undetermined
R^2
Slope		cycles/log decade
Y-Intercept
Well	Sample Name	Detector Name	Ct
1	std	ubr1	8.18061
2	std	ubr1	11.4552
3	std	ubr1	15.0084
4	std	ubr1	18.4416
5	std	ubr1	21.7961
6	std	ubr1	25.1378
7	std	ubr1	28.543
8	std	ubr1	31.9427
9	std	ubr1	36.0719
10	std	ubr1	Undetermined
11	A11	ubr1	Undetermined
12	A12	ubr1	Undetermined
13	B1	ubr1	27.9039
14	B2	ubr1	27.989
15	B3	ubr1	27.317
16	B4	ubr1	27.3004
17	B5	ubr1	27.5069
18	B6	ubr1	27.6154
19	B7	ubr1	27.5739
20	B8	ubr1	27.6484
21	B9	ubr1	27.8654
22	B10	ubr1	27.8641
23	B11	ubr1	27.1701
24	B12	ubr1	27.106
25	C1	ubr1	27.3396
26	C2	ubr1	27.4453
27	C3	ubr1	27.4675
28	C4	ubr1	27.2945
29	C5	ubr1	27.9667
30	C6	ubr1	27.9263
31	C7	ubr1	27.8006
32	C8	ubr1	27.965
33	C9	ubr1	27.7764
34	C10	ubr1	27.7794
35	C11	ubr1	27.9107
36	C12	ubr1	27.9348
37	D1	ubr1	27.8978
38	D2	ubr1	28.0628
39	D3	ubr1	28.254
40	D4	ubr1	28.2058
41	D5	ubr1	27.7628
42	D6	ubr1	27.8186
43	D7	ubr1	27.594
44	D8	ubr1	27.6149
45	D9	ubr1	Undetermined
46	D10	ubr1	Undetermined
47	D11	ubr1	Undetermined
48	D12	ubr1	Undetermined
R^2
Slope		cycles/log decade
Y-Intercept
NAP	LPL

## Sheet: Atrogin1
																					Sample	ng	log ng			media		Valori ST
				Ct	MEDIA	log ng	ng Atrogin1	ng TBP	rapporto												standard #1	100	2			7.31863	1	7.31863
APCMIN	AAV MUSCLIN	TAR 91 0	1	25.0207	25.0376	-3.13974	0.000724868	6.816e-05	10.6348												standard #2	10	1			10.8282
		TAR 91 0	1	25.0545																	standard #3	1	0			14.4442	2	10.8282
	AAV GFP	TAL 91 0	2	23.9531	23.9346	-2.81736	0.0015228	0.000123881	12.2925												standard #4	0.1	-1			17.7419
		TAL 91 0	2	23.9161																	standard #5	0.01	-2			21.2878	3	14.4442
WT	AAV MUSCLIN	TAR 107 0	3	24.8845	24.872	-3.09133	0.000810339	0.00010866	7.45754												standard #6	0.001	-3			24.6159
		TAR 107 0	3	24.8595																	standard #7	0.0001	-4			27.7795	4	17.7419
	AAV GFP	TAL 107 0	4	24.8885	24.9988	-3.12839	0.000744071	0.00010973	6.78093												standard #8	1e-05	-5			27.522
		TAL 107 0	4	25.1091																	standard #9	1e-06	-6			29.875	5	21.2878
APCMIN	AAV MUSCLIN	TAR 89 0	5	22.0903	22.1051	-2.28266	0.00521608	0.000123648	42.1849
		TAR 89 0	5	22.1199																			2	7.31863			6	24.6159
	AAV GFP	TAL 89 0	6	21.5761	21.5975	-2.13431	0.00733993	0.000202341	36.275														1	10.8282
		TAL 89 0	6	21.619																			0	14.4442			7	27.7795
APCMIN	AAV MUSCLIN	TAR 95 0	7	23.9025	23.9164	-2.81205	0.00154151	0.000120843	12.7563														-1	17.7419
		TAR 95 0	7	23.9304																			-2	21.2878			8	27.522
	AAV GFP	TAL 95 0	8	23.8882	23.8916	-2.80478	0.00156755	0.000101647	15.4215														-3	24.6159
		TAL 95 0	8	23.8949																			-4	27.7795			9	29.875
WT	AAV MUSCLIN	TAR 107 L	9	25.1467	25.1545	-3.17391	0.000670019	9.83901e-05	6.80983					29.8654	bianco								-5	27.522
		TAR 107 L	9	25.1624																			-6	29.875
	AAV GFP	TAL 107 L	10	24.9795	24.9081	-3.10188	0.000790905	0.000104438	7.57292
		TAL 107 L	10	24.8366							6.78093	7.45754	12.2925	10.6348
WT	AAV MUSCLIN	TAR 91 R	11	24.8623	24.951	-3.11441	0.000768399	0.000111649	6.88228		7.57292	6.80983	36.275	42.1849
		TAR 91 R	11	25.0396							8.62036	6.88228	15.4215	12.7563
	AAV GFP	TAL 91 R	12	24.8445	24.899	-3.09924	0.000795721	9.23072e-05	8.62036		11.5939	11.6533
		TAL 91 R	12	24.9536							9.68154	8.52843
WT	AAV MUSCLIN	TAR 95 L	13	24.4832	24.5204	-2.98856	0.00102668	8.81024e-05	11.6533
		TAR 95 L	13	24.5576
	AAV GFP	TAL 95 L	14	24.6008	24.5883	-3.00841	0.000980825	8.45987e-05	11.5939
		TAL 95 L	14	24.5757
WT	AAV MUSCLIN	TAR 88 0	15	24.6334	24.5759	-3.0048	0.000989017	0.000115967	8.52843
		TAR 88 0	15	24.5184
	AAV GFP	TAL 88 0	16	24.3606	24.353	-2.93965	0.00114909	0.000118688	9.68154
		TAL 88 0	16	24.3454

## Sheet: Murf1
																					Sample	ng	log ng			media		Valori ST
				Ct	MEDIA	log ng	ng Murf1	ng TBP	rapporto												standard #1	100	2			9.60342	1	9.60342
APCMIN	AAV MUSCLIN	TAR 91 0	1	26.3478	26.3725	-3.08608	0.000820193	6.816e-05	12.0334												standard #2	10	1			12.8262
		TAR 91 0	1	26.3971																	standard #3	1	0			16.4315	2	12.8262
	AAV GFP	TAL 91 0	2	24.5524	24.3695	-2.46306	0.00344306	0.000123881	27.7933												standard #4	0.1	-1			19.8454
		TAL 91 0	2	24.1865																	standard #5	0.01	-2			23.2591	3	16.4315
WT	AAV MUSCLIN	TAR 107 0	3	25.3028	25.4865	-2.81051	0.00154699	0.00010866	14.237												standard #6	0.001	-3			26.78
		TAR 107 0	3	25.6702																	standard #7	0.0001	-4			30.1278	4	19.8454
	AAV GFP	TAL 107 0	4	25.7499	25.7322	-2.88694	0.00129737	0.00010973	11.8233												standard #8	1e-05	-5			32.7557
		TAL 107 0	4	25.7145																	standard #9	1e-06	-6			34.2978	5	23.2591
APCMIN	AAV MUSCLIN	TAR 89 0	5	22.1271	22.1118	-1.7608	0.0173462	0.000123648	140.287
		TAR 89 0	5	22.0964																			2	9.60342			6	26.78
	AAV GFP	TAL 89 0	6	21.4842	21.5746	-1.59369	0.0254864	0.000202341	125.958														1	12.8262
		TAL 89 0	6	21.6649																			0	16.4315			7	30.1278
APCMIN	AAV MUSCLIN	TAR 95 0	7	25.2612	25.2707	-2.74339	0.00180554	0.000120843	14.9411														-1	19.8454
		TAR 95 0	7	25.2803																			-2	23.2591			8	32.7557
	AAV GFP	TAL 95 0	8	34.3966	34.3543	-5.56886	2.69861e-06	0.000101647	0.0265489														-3	26.78
		TAL 95 0	8	34.312																			-4	30.1278			9	34.2978
WT	AAV MUSCLIN	TAR 107 L	9	26.2356	25.9746	-2.96233	0.00109061	9.83901e-05	11.0846					34.7208	bianco								-5	32.7557
		TAR 107 L	9	25.7136																			-6	34.2978
	AAV GFP	TAL 107 L	10	26.5821	26.0232	-2.97744	0.00105332	0.000104438	10.0856
		TAL 107 L	10	25.4642							11.8233	14.237	27.7933	12.0334
WT	AAV MUSCLIN	TAR 91 R	11	25.6796	25.6434	-2.85932	0.00138254	0.000111649	12.383		10.0856	11.0846	125.958	140.287
		TAR 91 R	11	25.6073							14.8718	12.383		14.9411
	AAV GFP	TAL 91 R	12	25.7083	25.6533	-2.8624	0.00137278	9.23072e-05	14.8718		12.9015	13.1448
		TAL 91 R	12	25.5983							15.4383	12.8913
WT	AAV MUSCLIN	TAR 95 L	13	25.9145	25.8908	-2.93626	0.00115809	8.81024e-05	13.1448				0.0265489
		TAR 95 L	13	25.8671
	AAV GFP	TAL 95 L	14	25.9982	25.9735	-2.962	0.00109145	8.45987e-05	12.9015
		TAL 95 L	14	25.9488
WT	AAV MUSCLIN	TAR 88 0	15	25.5743	25.5343	-2.82537	0.00149497	0.000115967	12.8913
		TAR 88 0	15	25.4943
	AAV GFP	TAL 88 0	16	25.2192	25.2502	-2.73699	0.00183234	0.000118688	15.4383
		TAL 88 0	16	25.2811

## Sheet: Atrogin Murf raw data
Well	Sample Name	Detector Name	Reporter	Task	Ct
1	std	atrogin-1	FAM	Unknown	7.31863
2	std	atrogin-1	FAM	Unknown	10.8282
3	std	atrogin-1	FAM	Unknown	14.4442
4	std	atrogin-1	FAM	Unknown	17.7419
5	std	atrogin-1	FAM	Unknown	21.2878
6	std	atrogin-1	FAM	Unknown	24.6159
7	std	atrogin-1	FAM	Unknown	27.7795
8	std	atrogin-1	FAM	Unknown	27.522
9	std	atrogin-1	FAM	Unknown	29.875
10	std	atrogin-1	FAM	Unknown	29.8654
11	A11	atrogin-1	FAM	Unknown	Undetermined
12	A12	atrogin-1	FAM	Unknown	Undetermined
13	B1	atrogin-1	FAM	Unknown	25.0207
14	B2	atrogin-1	FAM	Unknown	25.0545
15	B3	atrogin-1	FAM	Unknown	23.9531
16	B4	atrogin-1	FAM	Unknown	23.9161
17	B5	atrogin-1	FAM	Unknown	24.8845
18	B6	atrogin-1	FAM	Unknown	24.8595
19	B7	atrogin-1	FAM	Unknown	24.8885
20	B8	atrogin-1	FAM	Unknown	25.1091
21	B9	atrogin-1	FAM	Unknown	22.0903
22	B10	atrogin-1	FAM	Unknown	22.1199
23	B11	atrogin-1	FAM	Unknown	21.5761
24	B12	atrogin-1	FAM	Unknown	21.619
25	C1	atrogin-1	FAM	Unknown	23.9025
26	C2	atrogin-1	FAM	Unknown	23.9304
27	C3	atrogin-1	FAM	Unknown	23.8882
28	C4	atrogin-1	FAM	Unknown	23.8949
29	C5	atrogin-1	FAM	Unknown	25.1467
30	C6	atrogin-1	FAM	Unknown	25.1624
31	C7	atrogin-1	FAM	Unknown	24.9795
32	C8	atrogin-1	FAM	Unknown	24.8366
33	C9	atrogin-1	FAM	Unknown	24.8623
34	C10	atrogin-1	FAM	Unknown	25.0396
35	C11	atrogin-1	FAM	Unknown	24.8445
36	C12	atrogin-1	FAM	Unknown	24.9536
37	D1	atrogin-1	FAM	Unknown	24.4832
38	D2	atrogin-1	FAM	Unknown	24.5576
39	D3	atrogin-1	FAM	Unknown	24.6008
40	D4	atrogin-1	FAM	Unknown	24.5757
41	D5	atrogin-1	FAM	Unknown	24.6334
42	D6	atrogin-1	FAM	Unknown	24.5184
43	D7	atrogin-1	FAM	Unknown	24.3606
44	D8	atrogin-1	FAM	Unknown	24.3454
45	D9	atrogin-1	FAM	Unknown	Undetermined
46	D10	atrogin-1	FAM	Unknown	Undetermined
47	D11	atrogin-1	FAM	Unknown	Undetermined
48	D12	atrogin-1	FAM	Unknown	Undetermined
R^2
Slope		cycles/log decade
Y-Intercept
Well	Sample Name	Detector Name	Reporter	Task	Ct
49	std	trim 63	FAM	Unknown	9.60342
50	std	trim 63	FAM	Unknown	12.8262
51	std	trim 63	FAM	Unknown	16.4315
52	std	trim 63	FAM	Unknown	19.8454
53	std	trim 63	FAM	Unknown	23.2591
54	std	trim 63	FAM	Unknown	26.78
55	std	trim 63	FAM	Unknown	30.1278
56	std	trim 63	FAM	Unknown	32.7557
57	std	trim 63	FAM	Unknown	34.2978
58	std	trim 63	FAM	Unknown	34.7208
59	E11	trim 63	FAM	Unknown	Undetermined
60	E12	trim 63	FAM	Unknown	Undetermined
61	F1	trim 63	FAM	Unknown	26.3478
62	F2	trim 63	FAM	Unknown	26.3971
63	F3	trim 63	FAM	Unknown	24.5524
64	F4	trim 63	FAM	Unknown	24.1865
65	F5	trim 63	FAM	Unknown	25.3028
66	F6	trim 63	FAM	Unknown	25.6702
67	F7	trim 63	FAM	Unknown	25.7499
68	F8	trim 63	FAM	Unknown	25.7145
69	F9	trim 63	FAM	Unknown	22.1271
70	F10	trim 63	FAM	Unknown	22.0964
71	F11	trim 63	FAM	Unknown	21.4842
72	F12	trim 63	FAM	Unknown	21.6649
73	G1	trim 63	FAM	Unknown	25.2612
74	G2	trim 63	FAM	Unknown	25.2803
75	G3	trim 63	FAM	Unknown	34.3966
76	G4	trim 63	FAM	Unknown	34.312
77	G5	trim 63	FAM	Unknown	26.2356
78	G6	trim 63	FAM	Unknown	25.7136
79	G7	trim 63	FAM	Unknown	26.5821
80	G8	trim 63	FAM	Unknown	25.4642
81	G9	trim 63	FAM	Unknown	25.6796
82	G10	trim 63	FAM	Unknown	25.6073
83	G11	trim 63	FAM	Unknown	25.7083
84	G12	trim 63	FAM	Unknown	25.5983
85	H1	trim 63	FAM	Unknown	25.9145
86	H2	trim 63	FAM	Unknown	25.8671
87	H3	trim 63	FAM	Unknown	25.9982
88	H4	trim 63	FAM	Unknown	25.9488
89	H5	trim 63	FAM	Unknown	25.5743
90	H6	trim 63	FAM	Unknown	25.4943
91	H7	trim 63	FAM	Unknown	25.2192
92	H8	trim 63	FAM	Unknown	25.2811
93	H9	trim 63	FAM	Unknown	Undetermined
94	H10	trim 63	FAM	Unknown	Undetermined
95	H11	trim 63	FAM	Unknown	Undetermined
96	H12	trim 63	FAM	Unknown	Undetermined
R^2
Slope		cycles/log decade
Y-Intercept
NAP	LPL
