# Supplementary material for: MyoRep: A Novel Reporter System to Detect Early Muscle Atrophy In Vitro and In Vivo
Source: J Cachexia Sarcopenia Muscle. 2026 May 12;17(3):e70296. doi: 10.1002/jcsm.70296 (PMC13167697; doi:10.1002/jcsm.70296)
Supplement: Supplementary file 12 — Table S1: Supporting information. [file JCSM-17-e70296-s009.xlsx]

## Sheet: Foglio1
			Supplementary Table S1
			Summary of reporter plasmids tested by us to generate the MyoRep mouse
			Short name	Full name	Length	Provider	In vitro notes	In vivo notes	Sequence or Reference
			Atrogin-1	pGL3-pAT1	3.5 Kb-long promoter	Prof. Jeff Brault, USA	It responds more to non-cachectic media conditioned by 4T1 cells than C26 cells, in our in vitro Luc assays	Not tested	Sandri M, Sandri C, Gilbert A, Skurk C, Calabria E, Picard A, Walsh K, Schiaffino S, Lecker SH, Goldberg AL. Foxo transcription factors induce the atrophy-related ubiquitin ligase atrogin-1 and cause skeletal muscle atrophy. Cell. 2004 Apr 30;117(3):399-412. doi: 10.1016/s0092-8674(04)00400-3. PMID: 15109499
			DBE	Daf16 Binding Elements (DBE) sensor, it contains 6 repeated Forkhead binding sites cloned into pGL3-basic Vector	5 Kb vector	Prof. Marco Sandri, Padova, Italy	It does not respond to media conditioned by cachectic C26 cells, in our in vitro Luc assays	Not tested	Furuyama T, Nakazawa T, Nakano I, Mori N. Identification of the differential distribution patterns of mRNAs and consensus binding sequences for mouse DAF-16 homologues. Biochem J. 2000 Jul 15;349(Pt 2):629-34. doi: 10.1042/0264-6021:3490629. PMID: 10880363
			FHRE- DXRE	pGL3-FHRE delta XRE-Luc	5.2 Kb vector	Prof. Klotz, University of Alberta, Canada	It responds more to cachectic media conditioned by C26 cells than 4T1 cells, in our in vitro Luc assays	Not tested	Eckers A, Sauerbier E, Anwar-Mohamed A, Hamann I, Esser C, Schroeder P, El-Kadi AO, Klotz LO. Detection of a functional xenobiotic response element in a widely employed FoxO-responsive reporter construct. Arch Biochem Biophys. 2011 Dec 15;516(2):138-45. doi: 10.1016/j.abb.2011.10.006. Epub 2011 Oct 15. PMID: 22019820.
			2DBE 4FHRE	pGL4.10 2D4F	4.5 Kb vector	Cloned by us through GenScript, this was done to implement the FHREDelta XRE, to increase its biosensitivity to atrophy. It still does not contain XRE (Xenobiotic binding region) but 4 DBE and 2 FHRE.	It responds more to cachectic media conditioned by C26 cells than 4T1 cells, in our in vitro Luc assays	In muscle electroporation studies in MCG101 hosts, it does not increase bioluminescence at 7 or 14 days post tumor injection, it gives high variability with a trend to increase.
			SRE (Serum responsive element)	pGL4.33(Luc2P/SRE/Hygro)	Not applicable	Promega, cat. n° E1340	It does not respond to any inflammatory cytokines at 5 h, and only to TNFalpha at 24 h, in our in vitro Luc assays	Not tested	The sequence can be found here: https://www.ncbi.nlm.nih.gov/nuccore/FJ773212
			NFAT	pGL4.30(Luc2P/NFAT-RE/Hygro)	Not applicable	Promega, cat. n° E8481	It does not respond to any inflammatory cytokines at 5 h, and only to TNFalpha at 24 h, in our in vitro Luc assays	Not tested	The sequence can be found here: https://www.ncbi.nlm.nih.gov/nuccore/DQ904462
			CRE (cAMP responsive element)	pGL4.29(Luc2P/CRE/Hygro)	Not applicable	Promega, cat. n° E8471	It responds more to atrophic stimuli at 5 h (TNFalpha, IL6, Dexa) than at later timepoints, in our in vitro Luc assays	No induction upon MCG101 or LLC injection in vivo in muscle electroporation studies.	The sequence can be found here: https://www.ncbi.nlm.nih.gov/nuccore/DQ904461
			MuRF1	pGL3-MuRF1	5 Kb-long promoter	Goldberg Lab, Boston, USA	It responds more to cachectic media conditioned by C26 cells than 4T1 cells, in our in vitro Luc assays	Since it could not be used to make a reporter mouse because too long, we tested in vitro shorter variants of such promoter.	Waddell DS, Baehr LM, van den Brandt J, Johnsen SA, Reichardt HM, Furlow JD, Bodine SC The glucocorticoid receptor and FOXO1 synergistically activate the skeletal muscle atrophy-associated MuRF1 gene. Am J Physiol Endocrinol Metab. 2008 Jul 8;295(4):E785–E797. doi: 10.1152/ajpendo.00646.2007. PMID: 18612045
			Smad 2-3 binding sites	pGL3 (CAGA)12 Firefly-Luc, it contains (CAGA)X12 times	5.3 Kb vector	Prof. Marco Sandri, Padova, Italy	It does not respond to media conditioned by cachectic C26 cells, in our in vitro Luc assays	In muscle electroporation studies in MCG101 hosts, it does not increase bioluminescence at 7 or 14 days post tumor injection. No induction in denervation.	Dennler S, Itoh S, Vivien D, ten Dijke P, Huet S, Gauthier JM. Direct binding of Smad3 and Smad4 to critical TGF beta-inducible elements in the promoter of human plasminogen activator inhibitor-type 1 gene. EMBO J. 1998 Jun 1;17(11):3091-100. doi: 10.1093/emboj/17.11.3091. PMID: 9606191
			STAT3	4xM67 pTATA TK-Luc it contains 4 binding sites for STAT3 in the promoter	5.5 Kb vector	Prof. Daniel Besser, Berlin, Germany	it responds more to non-cachectic media conditioned by 4T1 cells than C26 cells, in our in vitro Luc assays	In muscle electroporation studies in MCG101 hosts, it does not increase bioluminescence at 7 or 14 days post tumor injection. No induction in denervation.	Besser D, Bromberg JF, Darnell JE Jr, Hanafusa H. A single amino acid substitution in the v-Eyk intracellular domain results in activation of Stat3 and enhances cellular transformation. Mol Cell Biol. 1999 Feb;19(2):1401-9. doi: 10.1128/MCB.19.2.1401. PMID: 9891073
			LXRE	TK-LXRE3-LUC, it contains 3 LXR-RXR binding sites	6 Kb vector	Prof. Antonio Moschetta, Bari, Italy	It does not respond to media conditioned by cachectic C26 cells, in our in vitro Luc assays	Not tested	Willy PJ, Umesono K, Ong ES, Evans RM, Heyman RA, Mangelsdorf DJ. LXR, a nuclear receptor that defines a distinct retinoid response pathway. Genes Dev. 1995 May 1;9(9):1033-45. doi: 10.1101/gad.9.9.1033. PMID: 7744246
			NF-KB	pNFkBnew_Luc2_IRES_EGFP, it contains 4 NF-Kb binding sites	6.7 Kb vector	Nicoletta Rizzi, Milan, Italy	It equally responds to both cachectic (C26) and non-cachectic (4T1) condtitioned media in our in vitro Luc assays	Not tested	Rizzi N, Rebecchi M, Levandis G, Ciana P, Maggi A. Identification of novel loci for the generation of reporter mice. Nucleic Acids Res. 2017 Apr 7;45(6):e37. doi: 10.1093/nar/gkw1142. PMID: 27899606
			Human MuRF1	hMurf_pGL4.10(luc2)	4.2 Kb vector	Cloned by us, through GenScript	It responds more to non-cachectic media conditioned by 4T1 or MC38 cells than C26 or MCG101 cells, in our in vitro Luc assays	In muscle electroporation studies in fed hosts, it does respond to fasting. No induction in denervation or upon MCG101 or LLC injection.	CTCGAGGTCTTGCCCTAAGCCTGCCTCTGAACAGGCTGTTCTTGTTTATGACCCCCGTCCCAGCAGAATAGTGATTGCTCATCGTCTTGCCCTAAGCCTGCCTCTGAACAGGCTGTTCTTGTTTATGACCCCCGTCCCAGCAGAATAGTGATTGCTCATCGTCTTGCCCTAAGCCTGCCTCTGAACAGGCTGTTCTTGTTTATGACCCCCGTCCCAGCAGAATAGTGATTGCTCATC CAAGATCTAGCTATAAATATCAGAGGGGCCTCAGACCAAGACAGGGCGCGCCGATATC
			Murine MuRF1	mMurf_pGL4.10(luc2)	4.3 Kb vector	Cloned by us, through GenScript	It equally responds to both cachectic (C26, MCG101) and non-cachectic (4T1, MC38) condtitioned media in our in vitro Luc assays	In muscle electroporation studies in fed hosts, it does respond to fasting. No induction in denervation or upon MCG101 or LLC injection.	CTCGAGGTCTTGCCTTCTGCCTGCCTCTGCACAAGCTGTTCTTGTTTATGACCCCCGTCCCAGCAGAATAGTGATTGCTCATCGTCTTGCCCTGAACCTGGCTCTGAACAGTCTGTTCTTGTTTACGACCCCCACGGCAGCCGAACAGCGATTGCTCATCGTCTTGCCCTGAACCTGGCTCTGAACAGTCTGTTCTTGTTTACGACCCCCACGGCAGCCGAACAGCGATTGCTCATC CAAGATCTAGCTATAAATATCAGAGGGGCCTCAGACCAAGACAG GGCGCGCCGATATC
			Human MuRF1 + NF-KB	hMurf-NFKB_pGL4.10(luc2)	4.5 Kb vector	Cloned by us, through GenScript	It equally responds to both cachectic (C26, MCG101) and non-cachectic (4T1, MC38) condtitioned media, in our in vitro Luc assays	In muscle electroporation studies in fed hosts, it does respond to fasting. No induction in denervation or upon MCG101 or LLC injection.	CTCGAG CGCGCCAGAG ATTCCAGCTG GAGATTCCAT TTAAATAGAGAT TCCAGCTGGA GATTCCGCGA TCGCGGGAAA TCCCAGCTGG GAATTTCCAT TTAAATGCTA AGCGGGAAAT CCCAGCTGGGAATTTCCTGCAGGATCGATGGTCTTGCCCTAAGCCTGCCTCTGAACAGGCTGTTCTTGTTTATGACCCCCGTCCCAGCAGAATAGTGATTGCTCATCGTCTTGCCCTAAGCCTGCCTCTGAACAGGCTGTTCTTGTTTATGACCCCCGTCCCAGCAGAATAGTGATTGCTCATCGTCTTGCCCTAAGCCTGCCTCTGAACAGGCTGTTCTTGTTTATGACCCCCGTCCCAGCAGAATAGTGATTGCTCATCCAAGATCT…
